# Supplementary material for: In-depth characterization of protein N-glycosylation for a COVID-19 variant-design vaccine spike protein
Source: Anal Bioanal Chem. 2023 Jan 26;415(8):1455–64. doi: 10.1007/s00216-023-04533-w (PMC9878482; doi:10.1007/s00216-023-04533-w)
Supplement: Supplementary file 2 — Supplementary file2 (XLSX 163 KB) [file 216_2023_4533_MOESM2_ESM.xlsx]

## Sheet: ESM2 Content
Electronic Supplementray Materials-2 Content
Table S1 Identified N-Glycopeptide list of the variant-design Spike protein from 3 lots
Table S2 Identified glycopeptide list for three lots de-N-glycosylated mass spectrometry data by pGlyco3
Table S3 Identified N-glycan with Peak Area Higher Than 0.5% of the variant-design Spike protein from all 3 lots

## Sheet: Table S1
Table S1 Identified N-Glycopeptide list of the variant-design Spike protein from 3 lots
Lots	Protease	N-site	N-glycan	Peptide Sequence	Confidence	Recovery	% intact GP	% deN GP
1	T	4	N4+A1G0	QCVNLTTR	100	40.3	1.2	0
1	T	4	N4+A1G0F	QCVNLTTR	100	40.3	4.3	0
1	T	4	N4+A1G1	QCVNLTTR	100	40.3	0.8	0
1	T	4	N4+A1G1F	QCVNLTTR	100	40.3	5.9	0
1	T	4	N4+A1S1F	QCVNLTTR	100	46.8	4.8	0
1	T	4	N4+A1S1M4F	QCVNLTTR	100	40.3	0.7	0
1	T	4	N4+A1S1M5	QCVNLTTR	100	46.3	1.3	0
1	T	4	N4+A2G1F	QCVNLTTR	100	46.2	6.5	0
1	T	4	N4+A2G2F	QCVNLTTR	100	40.3	9.4	0
1	T	4	N4+A2S1G0F	QCVNLTTR	100	45.9	15.5	0
1	T	4	N4+A2S1G1	QCVNLTTR	100	40.3	1.5	0
1	T	4	N4+A2S1G1F	QCVNLTTR	100	40.3	33.1	0
1	T	4	N4+A2S2F	QCVNLTTR	100	40.3	4.1	0
1	T	4	N4+A3S1G2F	QCVNLTTR	100	40.3	2.2	0
1	T	4	N4+M5	QCVNLTTR	100	40.3	3.3	0
1	T	4	N4+Unglycosylated	QCVNLTTR	100	54.1	4.2	3.5
1	T	109	N109+A1G0	TQSLLIVNNATNVVIK	100	33.1	0.9	0
1	T	109	N109+A1G1	TQSLLIVNNATNVVIK	100	33.1	3.5	0.1
1	T	109	N109+A1G1F	TQSLLIVNNATNVVIK	100	33.1	0.7	0
1	T	109	N109+A1G1M4	TQSLLIVNNATNVVIK	100	33.1	4.9	0.1
1	T	109	N109+A1G1M5	TQSLLIVNNATNVVIK	100	33.1	5.5	0.1
1	T	109	N109+A1S1	TQSLLIVNNATNVVIK	100	33.1	3	0.1
1	T	109	N109+A1S1F	TQSLLIVNNATNVVIK	100	33.1	1	0
1	T	109	N109+A1S1M4	TQSLLIVNNATNVVIK	100	33.1	3	0
1	T	109	N109+A1S1M5	TQSLLIVNNATNVVIK	100	41.2	2.8	0
1	T	109	N109+A2G1	TQSLLIVNNATNVVIK	100	33.1	1.4	0
1	T	109	N109+A2G2	TQSLLIVNNATNVVIK	100	33.1	4.8	0.1
1	T	109	N109+A2G2F	TQSLLIVNNATNVVIK	100	33.1	1.1	0
1	T	109	N109+A2S1G1	TQSLLIVNNATNVVIK	100	48.3	7.7	0.1
1	T	109	N109+A2S1G1F	TQSLLIVNNATNVVIK	100	48.6	2.9	0
1	T	109	N109+Gn	TQSLLIVNNATNVVIK	100	33	0.5	0
1	T	109	N109+M3	TQSLLIVNNATNVVIK	100	33.1	0.8	0
1	T	109	N109+M4	TQSLLIVNNATNVVIK	100	33.1	4.6	0.1
1	T	109	N109+M5	TQSLLIVNNATNVVIK	100	47.6	41	0.9
1	T	109	N109+M6	TQSLLIVNNATNVVIK	100	33.1	5.4	0.1
1	T	109	N109+M7	TQSLLIVNNATNVVIK	100	33.1	5.5	0.1
1	T	109	N109+M8	TQSLLIVNNATNVVIK	100	33.1	0.8	0
1	T	152	N152+A1G1M4	VYSSANNCTFEYVSQPFLMDLEGK	99.8	3.3	10.7	0
1	T	152	N152+A2G2M4	VYSSANNCTFEYVSQPFLMDLEGK	99.8	4.8	22.1	0
1	T	152	N152+A2S1G1M4	VYSSANNCTFEYVSQPFLMDLEGK	99.8	4.7	27.8	29.9
1	T	152	N152+A3Ga1G1F	SWMESEFRVYSSANNCTFEYVSQPFLMDLEGKQGNFKNLR	100	3.3	100	100
1	T	152	N152+M5	VYSSANNCTFEYVSQPFLMDLEGK	99.8	3.3	45.5	70.1
1	T	221	N221+Gn	DLPQGFSALEPLVDLPIGINITR	100	93.9	2.5	0
1	T	221	N221+M3	DLPQGFSALEPLVDLPIGINITR	100	126.4	0.8	0
1	T	221	N221+M4	DLPQGFSALEPLVDLPIGINITR	100	126.4	2.8	0
1	T	221	N221+M5	DLPQGFSALEPLVDLPIGINITR	100	126.4	6.4	0
1	T	221	N221+M6	DLPQGFSALEPLVDLPIGINITR	100	126.4	6.8	0
1	T	221	N221+M7	DLPQGFSALEPLVDLPIGINITR	100	93.9	9	0
1	T	221	N221+M8	DLPQGFSALEPLVDLPIGINITR	100	93.9	14.1	0
1	T	221	N221+M9	DLPQGFSALEPLVDLPIGINITR	100	126.4	57.7	0
1	T	269	N269+A1G0	YNENGTITDAVDCALDPLSETK	100	82.9	5.8	0
1	T	269	N269+A1G0M4	YNENGTITDAVDCALDPLSETK	100	82.9	1	0
1	T	269	N269+A1G0M5	YNENGTITDAVDCALDPLSETK	100	99.4	3.6	0
1	T	269	N269+A1G1	YNENGTITDAVDCALDPLSETK	100	138.1	7.4	0
1	T	269	N269+A1G1F	YNENGTITDAVDCALDPLSETK	100	82.9	0.6	0
1	T	269	N269+A1G1M5	YNENGTITDAVDCALDPLSETK	100	99.8	2.9	0
1	T	269	N269+A1S1	YNENGTITDAVDCALDPLSETK	100	99.6	3.3	0
1	T	269	N269+A1S1M4	YNENGTITDAVDCALDPLSETK	100	100.1	1.2	0
1	T	269	N269+A1S1M5	YNENGTITDAVDCALDPLSETK	100	99.6	0.8	0
1	T	269	N269+A2G0	YNENGTITDAVDCALDPLSETK	100	82.9	1.6	0
1	T	269	N269+A2G1	YNENGTITDAVDCALDPLSETK	100	99.8	6.3	0
1	T	269	N269+A2G1F	YNENGTITDAVDCALDPLSETK	100	82.9	4.2	0
1	T	269	N269+A2G2	YNENGTITDAVDCALDPLSETK	100	100.9	10.4	0
1	T	269	N269+A2G2F	YNENGTITDAVDCALDPLSETK	100	101	2.9	0
1	T	269	N269+A2S1G0	YNENGTITDAVDCALDPLSETK	100	100.4	1.9	0
1	T	269	N269+A2S1G1	YNENGTITDAVDCALDPLSETK	100	100.9	6.5	0
1	T	269	N269+A2S1G1F	YNENGTITDAVDCALDPLSETK	100	101.1	2.8	0
1	T	269	N269+A2S2F	YNENGTITDAVDCALDPLSETK	100	100.8	1.5	0
1	T	269	N269+A3G1	YNENGTITDAVDCALDPLSETK	100	100.9	1.2	0
1	T	269	N269+A3G2	YNENGTITDAVDCALDPLSETK	100	100.2	3.4	0
1	T	269	N269+A3G3	YNENGTITDAVDCALDPLSETK	100	100	5.4	0
1	T	269	N269+A3G3F	YNENGTITDAVDCALDPLSETK	100	100.1	1.1	0
1	T	269	N269+A3S1G2	YNENGTITDAVDCALDPLSETK	100	100.2	3.7	0
1	T	269	N269+M3	YNENGTITDAVDCALDPLSETK	100	100	1.3	0
1	T	269	N269+M4	YNENGTITDAVDCALDPLSETK	100	82.9	2.3	0
1	T	269	N269+M5	YNENGTITDAVDCALDPLSETK	100	82.9	20.7	0
1	T	318	~N318+A3Sg1S1G0	GIYQTSNFRVQPTESIVRFPNITNLCPFGEVFNATR	99.9	6.2	38.5	37.1
1	T	318	~N318+A3Sg2G0F	GIYQTSNFRVQPTESIVRFPNITNLCPFGEVFNATR	98.8	6.2	61.5	62.9
1	T	330	~N330+A4Ga1G3F	FPNITNLCPFGEVFNATR	99.8	5.2	10.2	0
1	T	330	~N330+A4Ga2G2F	FPNITNLCPFGEVFNATR	99.8	5.2	24.3	0
1	T	330	~N330+A4Ga3G1F	FPNITNLCPFGEVFNATR	99.3	5.2	27.5	0
1	T	330	~N330+A4S1Ga2G1F	FPNITNLCPFGEVFNATR	99.3	5.2	38.1	0
1	T	788	N788+A1G0M4	DFGGFNFSQILPDPSKPSKR	100	115.4	0.6	0
1	T	788	N788+A1G1	DFGGFNFSQILPDPSKPSK	100	173.9	0.5	0
1	T	788	N788+A1G1M4	DFGGFNFSQILPDPSKPSKR; DFGGFNFSQILPDPSKPSK	100	289.3	0.9	0
1	T	788	N788+A1G1M5	DFGGFNFSQILPDPSKPSKR; DFGGFNFSQILPDPSKPSK	100	289.3	1.2	0
1	T	788	N788+A1S1	DFGGFNFSQILPDPSKPSKR; DFGGFNFSQILPDPSKPSK	100	289.3	0.6	0
1	T	788	N788+A1S1M4	DFGGFNFSQILPDPSKPSKR	100	115.4	1.5	0
1	T	788	N788+A1S1M5	DFGGFNFSQILPDPSKPSKR; DFGGFNFSQILPDPSKPSK	100	295.1	1.6	0
1	T	788	N788+A2G1	DFGGFNFSQILPDPSKPSKR	100	115.4	0.4	0
1	T	788	N788+A2G2	DFGGFNFSQILPDPSKPSKR	100	115.4	0.4	0
1	T	788	N788+A2S1G0	DFGGFNFSQILPDPSKPSKR	100	115.4	0.6	0
1	T	788	N788+A2S1G1	DFGGFNFSQILPDPSKPSK; DFGGFNFSQILPDPSKPSKR	100	296.2	0.9	0
1	T	788	N788+A2S1G1F	DFGGFNFSQILPDPSKPSK; DFGGFNFSQILPDPSKPSKR	100	295.4	0.7	0
1	T	788	N788+A3S1G1F	DFGGFNFSQILPDPSK	99.9	24.4	95.2	97.9
1	T	788	N788+A4S1G2F	DFGGFNFSQILPDPSK	98.8	28.5	1.7	0
1	T	788	N788+A4S2G0F	DFGGFNFSQILPDPSK	100	28.5	1.8	0
1	T	788	N788+M3	DFGGFNFSQILPDPSKPSKR; DFGGFNFSQILPDPSKPSK	100	289.3	0.9	0
1	T	788	N788+M4	DFGGFNFSQILPDPSKPSKR; DFGGFNFSQILPDPSKPSK	100	289.3	1	0
1	T	788	N788+M5	DFGGFNFSQILPDPSKPSKR; DFGGFNFSQILPDPSKPSK; DFGGFNFSQILPDPSK	100	317.7	37.6	0
1	T	788	N788+M6	DFGGFNFSQILPDPSKPSK; DFGGFNFSQILPDPSKPSKR	100	289.3	11.2	0
1	T	788	N788+M7	DFGGFNFSQILPDPSKPSKR; DFGGFNFSQILPDPSKPSK; DFGGFNFSQILPDPSK	100	313.7	21.3	0
1	T	788	N788+M8	DFGGFNFSQILPDPSKPSKR; DFGGFNFSQILPDPSKPSK	100	289.3	6.4	0
1	T	788	N788+M9	DFGGFNFSQILPDPSKPSKR	100	115.4	0.5	0
1	T	788	N788+Unglycosylated	DFGGFNFSQILPDPSKPSKR	100	115.4	0.3	0.2
1	T	1061	N1061+A1G0	NFTTAPAICHDGK	100	82.9	2.2	0.5
1	T	1061	N1061+A1G0F	NFTTAPAICHDGK	100	82.9	0.4	0
1	T	1061	N1061+A1G0M4	NFTTAPAICHDGK	100	82.9	2.6	0.5
1	T	1061	N1061+A1G0M4F	NFTTAPAICHDGK	100	82.9	0.8	0
1	T	1061	N1061+A1G1M4	NFTTAPAICHDGK	100	82.9	1.7	0.4
1	T	1061	N1061+A1G1M5	NFTTAPAICHDGK	100	106.1	1.9	0.4
1	T	1061	N1061+A1S1	NFTTAPAICHDGK	100	82.9	1.8	0.5
1	T	1061	N1061+A1S1F	NFTTAPAICHDGK	100	82.9	0.6	0
1	T	1061	N1061+A1S1M4	NFTTAPAICHDGK	100	82.9	1.5	0.4
1	T	1061	N1061+A1S1M5	NFTTAPAICHDGK	100	106.3	1.4	0.4
1	T	1061	N1061+A2G0	NFTTAPAICHDGK	100	82.9	0.6	0.1
1	T	1061	N1061+A2G0F	NFTTAPAICHDGK	100	82.9	0.2	0
1	T	1061	N1061+A2G1	NFTTAPAICHDGK	100	82.9	1.4	0.3
1	T	1061	N1061+A2G1F	NFTTAPAICHDGK	100	82.9	0.6	0
1	T	1061	N1061+A2G2	NFTTAPAICHDGK	100	107.6	2.9	0.3
1	T	1061	N1061+A2G2F	NFTTAPAICHDGK	100	109.8	1.4	0
1	T	1061	N1061+A2S1G0	NFTTAPAICHDGK	100	82.9	0.8	0.2
1	T	1061	N1061+A2S1G0F	NFTTAPAICHDGK	100	82.9	0.3	0
1	T	1061	N1061+A2S1G1	NFTTAPAICHDGK	100	107.8	2.8	0.4
1	T	1061	N1061+A2S1G1F	NFTTAPAICHDGK	100	94.7	1.6	0
1	T	1061	N1061+Gn	NFTTAPAICHDGK	100	82.9	0	0.9
1	T	1061	N1061+M3	NFTTAPAICHDGK	100	82.9	1.4	0.4
1	T	1061	N1061+M4	NFTTAPAICHDGK	100	82.9	1.8	0.3
1	T	1061	N1061+M5	NFTTAPAICHDGK	100	82.9	60.6	17.8
1	T	1061	N1061+M6	NFTTAPAICHDGK	100	82.9	6.4	0.2
1	T	1061	N1061+M7	NFTTAPAICHDGK	100	82.9	0.7	0
1	T	1061	N1061+M8	NFTTAPAICHDGK	100	82.9	0.3	0
1	T	1061	N1061+Unglycosylated	NFTTAPAICHDGK	100	82.9	2.5	2.4
1	T	1085	N1085+A1G0	EGVFVSNGTHWFVTQR	100	133.2	2.4	0
1	T	1085	N1085+A1G0M5	EGVFVSNGTHWFVTQR	100	133.2	3.4	0
1	T	1085	N1085+A1G1	EGVFVSNGTHWFVTQR	100	133.2	5	0
1	T	1085	N1085+A1G1M5	EGVFVSNGTHWFVTQR	100	133.2	7.5	0
1	T	1085	N1085+A1S1	EGVFVSNGTHWFVTQR	100	133.2	4.2	0
1	T	1085	N1085+A1S1F	EGVFVSNGTHWFVTQR	100	133.2	0.4	0
1	T	1085	N1085+A1S1M4	EGVFVSNGTHWFVTQR	100	150.7	1.5	0
1	T	1085	N1085+A1S1M5	EGVFVSNGTHWFVTQR	100	133.2	6	0
1	T	1085	N1085+A2G0	EGVFVSNGTHWFVTQR	100	133.2	0.6	0
1	T	1085	N1085+A2G1	EGVFVSNGTHWFVTQR	100	133.2	3.7	0
1	T	1085	N1085+A2G2	EGVFVSNGTHWFVTQR	100	151.3	7.3	0
1	T	1085	N1085+A2G2F	EGVFVSNGTHWFVTQR	100	151.7	0.6	0
1	T	1085	N1085+A2S1G0	EGVFVSNGTHWFVTQR	100	150.7	3.7	0
1	T	1085	N1085+A2S1G1	EGVFVSNGTHWFVTQR	100	166.7	16.9	0
1	T	1085	N1085+A2S1G1F	EGVFVSNGTHWFVTQR	100	155	2.8	0
1	T	1085	N1085+A2S2	EGVFVSNGTHWFVTQR	100	168.5	1.1	0
1	T	1085	N1085+A3G3	EGVFVSNGTHWFVTQR	100	154.6	0.8	0
1	T	1085	N1085+A3S1G1	EGVFVSNGTHWFVTQR	100	155	0.7	0
1	T	1085	N1085+A3S1G2	EGVFVSNGTHWFVTQR	100	152.8	3	0
1	T	1085	N1085+M4	EGVFVSNGTHWFVTQR	100	152.6	0.8	0
1	T	1085	N1085+M5	EGVFVSNGTHWFVTQR	100	133.2	16.3	0
1	T	1085	N1085+M6	EGVFVSNGTHWFVTQR	100	133.2	3.6	0
1	T	1085	N1085+M7	EGVFVSNGTHWFVTQR	100	133.2	9.4	0
1	T	1085	N1085+M8	EGVFVSNGTHWFVTQR	100	133.2	0.3	0
1	T	1121	N1121+A1G1M4	NFYEPQIITTDNTFVSGNCDVVIGIVNNTVYDPLQPELDSFKEELDK	99.2	19.9	7.9	0.7
1	T	1121	N1121+A2G1F	NFYEPQIITTDNTFVSGNCDVVIGIVNNTVYDPLQPELDSFKEELDK	99.2	19.9	38.2	2.6
1	T	1121	N1121+M5	NFYEPQIITTDNTFVSGNCDVVIGIVNNTVYDPLQPELDSFKEELDK	99.2	26.7	46.8	4.8
1	T	1145	~N1145+A4S1G3F	YFKNHTSPDVDLGDISGINASVVNIQK	96.1	57.6	19.1	0
1	T	1145	~N1145+A4S2G2F	YFKNHTSPDVDLGDISGINASVVNIQK	96.1	51	40.8	0.1
1	T	1181	N1181+Unglycosylated	NLNESLIDLQELGK	100	75.5	98.2	56.2
2	T	4	N4+A1G0F	QCVNLTTR	100	39.8	4.6	0
2	T	4	N4+A1G1F	QCVNLTTR	100	39.8	5.4	0
2	T	4	N4+A1S1F	QCVNLTTR	100	48.2	4.8	0
2	T	4	N4+A2G1F	QCVNLTTR	100	47.3	5.9	0
2	T	4	N4+A2G2F	QCVNLTTR	100	39.8	9.6	0
2	T	4	N4+A2S1G0F	QCVNLTTR	100	47.3	15.7	0
2	T	4	N4+A2S1G1	QCVNLTTR	100	39.8	1.4	0
2	T	4	N4+A2S1G1F	QCVNLTTR	100	39.8	33.7	0
2	T	4	N4+A2S2F	QCVNLTTR	100	39.8	6.3	0
2	T	4	N4+A3S1G2F	QCVNLTTR	100	39.8	2.5	0
2	T	4	N4+M5	QCVNLTTR	100	39.8	3	0
2	T	4	N4+Unglycosylated	QCVNLTTR	100	56.4	4.5	3.6
2	T	109	N109+A1G1	TQSLLIVNNATNVVIK	100	28.1	2.8	0
2	T	109	N109+A1G1M4	TQSLLIVNNATNVVIK	100	28.1	5.5	0
2	T	109	N109+A1G1M5	TQSLLIVNNATNVVIK	100	28.1	6.5	0
2	T	109	N109+A1S1	TQSLLIVNNATNVVIK	100	28.1	3.1	0
2	T	109	N109+A1S1M4	TQSLLIVNNATNVVIK	100	28.1	3.6	0
2	T	109	N109+A1S1M5	TQSLLIVNNATNVVIK	100	28.1	3.9	0
2	T	109	N109+A2G2	TQSLLIVNNATNVVIK	100	28.1	4.9	0
2	T	109	N109+A2S1G1	TQSLLIVNNATNVVIK	100	46.3	8.1	0
2	T	109	N109+A2S1G1F	TQSLLIVNNATNVVIK	100	28.1	4.1	0
2	T	109	N109+M4	TQSLLIVNNATNVVIK	100	28.1	4.2	0.1
2	T	109	N109+M5	TQSLLIVNNATNVVIK	100	45.3	41.5	0.4
2	T	109	N109+M6	TQSLLIVNNATNVVIK	100	28.1	5.7	0
2	T	109	N109+M7	TQSLLIVNNATNVVIK	100	28.1	5.6	0
2	T	152	N152+A1G0	VYSSANNCTFEYVSQPFLMDLEGK	100	63	1.5	0
2	T	152	N152+A1G1	VYSSANNCTFEYVSQPFLMDLEGK	100	70.4	3.5	0
2	T	152	N152+A1S1	VYSSANNCTFEYVSQPFLMDLEGK	100	70.5	2.6	0
2	T	152	N152+A2G2	VYSSANNCTFEYVSQPFLMDLEGK	100	70.5	4.5	0
2	T	152	N152+A2G2F	VYSSANNCTFEYVSQPFLMDLEGK	100	70.5	2.6	0
2	T	152	N152+A2S1G1	VYSSANNCTFEYVSQPFLMDLEGK	100	70.5	3.5	0
2	T	152	N152+M4	VYSSANNCTFEYVSQPFLMDLEGK	100	88.4	6.9	0
2	T	152	N152+M5	VYSSANNCTFEYVSQPFLMDLEGK	100	63	75.3	0.1
2	T	152	N152+M6	VYSSANNCTFEYVSQPFLMDLEGK	100	63	5.2	0
2	T	221	N221+Gn	DLPQGFSALEPLVDLPIGINITR	100	100.5	2.5	0
2	T	221	N221+M4	DLPQGFSALEPLVDLPIGINITR	100	136.6	2.7	0
2	T	221	N221+M5	DLPQGFSALEPLVDLPIGINITR	100	136.6	6.8	0
2	T	221	N221+M6	DLPQGFSALEPLVDLPIGINITR	100	136.6	6.9	0
2	T	221	N221+M7	DLPQGFSALEPLVDLPIGINITR	100	100.5	8.9	0
2	T	221	N221+M8	DLPQGFSALEPLVDLPIGINITR	100	100.5	14.1	0
2	T	221	N221+M9	DLPQGFSALEPLVDLPIGINITR	100	136.6	58.1	0
2	T	269	N269+A1G0	YNENGTITDAVDCALDPLSETK	100	82.1	7.2	0
2	T	269	N269+A1G1	YNENGTITDAVDCALDPLSETK	100	82.1	10.1	0
2	T	269	N269+A1G1M4	YNENGTITDAVDCALDPLSETK	100	82.1	4.3	0
2	T	269	N269+A1G1M5	YNENGTITDAVDCALDPLSETK	100	97.2	2.9	0
2	T	269	N269+A1S1	YNENGTITDAVDCALDPLSETK	100	97	4.2	0
2	T	269	N269+A1S1M4	YNENGTITDAVDCALDPLSETK	100	82.1	1.6	0
2	T	269	N269+A1S1M5	YNENGTITDAVDCALDPLSETK	100	82.1	1.1	0
2	T	269	N269+A2G0	YNENGTITDAVDCALDPLSETK	100	82.1	1.8	0
2	T	269	N269+A2G1	YNENGTITDAVDCALDPLSETK	100	97.3	6.9	0
2	T	269	N269+A2G1F	YNENGTITDAVDCALDPLSETK	100	97.8	1.4	0
2	T	269	N269+A2G2	YNENGTITDAVDCALDPLSETK	100	98.6	10.5	0
2	T	269	N269+A2G2F	YNENGTITDAVDCALDPLSETK	100	98.9	2.9	0
2	T	269	N269+A2S1G0	YNENGTITDAVDCALDPLSETK	100	98.2	2.8	0
2	T	269	N269+A2S1G1	YNENGTITDAVDCALDPLSETK	100	98.7	7.7	0
2	T	269	N269+A2S1G1F	YNENGTITDAVDCALDPLSETK	100	99	3	0
2	T	269	N269+A3G1	YNENGTITDAVDCALDPLSETK	100	98.8	1.4	0
2	T	269	N269+A3G2	YNENGTITDAVDCALDPLSETK	100	97.9	3.7	0
2	T	269	N269+A3G3	YNENGTITDAVDCALDPLSETK	100	97.6	6	0
2	T	269	N269+A3S1G1	YNENGTITDAVDCALDPLSETK	100	82.1	1.3	0
2	T	269	N269+A3S2G1	YNENGTITDAVDCALDPLSETK	100	82.1	1.2	0
2	T	269	N269+M4	YNENGTITDAVDCALDPLSETK	100	82.1	2.1	0
2	T	269	N269+M5	YNENGTITDAVDCALDPLSETK	100	82.1	21.9	0
2	T	318	~N318+A3Sg1S1G0	GIYQTSNFRVQPTESIVRFPNITNLCPFGEVFNATR	100	7.3	38.7	38.7
2	T	318	~N318+A3Sg2G0F	GIYQTSNFRVQPTESIVRFPNITNLCPFGEVFNATR	99.8	7.3	61.3	61.3
2	T	330	~N330+A4Ga2G2F	FPNITNLCPFGEVFNATR	99.2	5	27.3	NaN
2	T	330	~N330+A4Ga3G1F	FPNITNLCPFGEVFNATR	99.2	5	27.9	NaN
2	T	330	~N330+A4S1Ga2G1F	FPNITNLCPFGEVFNATR	98.9	5	44.8	NaN
2	T	788	N788+A1G1M4	DFGGFNFSQILPDPSKPSKR; DFGGFNFSQILPDPSKPSK	100	235.1	1	0
2	T	788	N788+A1G1M5	DFGGFNFSQILPDPSKPSKR; DFGGFNFSQILPDPSKPSK	100	235.1	1.2	0
2	T	788	N788+A1S1	DFGGFNFSQILPDPSKPSKR; DFGGFNFSQILPDPSKPSK	100	235.1	0.7	0
2	T	788	N788+A1S1M4	DFGGFNFSQILPDPSKPSKR; DFGGFNFSQILPDPSKPSK	100	235.1	1.6	0.1
2	T	788	N788+A1S1M5	DFGGFNFSQILPDPSKPSKR; DFGGFNFSQILPDPSKPSK	100	240.6	1.7	0
2	T	788	N788+A2S1G0	DFGGFNFSQILPDPSKPSKR	100	124	0.6	0
2	T	788	N788+A2S1G1	DFGGFNFSQILPDPSKPSKR	100	124	0.9	0
2	T	788	N788+A2S1G1F	DFGGFNFSQILPDPSKPSKR	100	124	0.6	0
2	T	788	N788+M3	DFGGFNFSQILPDPSKPSKR; DFGGFNFSQILPDPSKPSK	100	235.1	1	0
2	T	788	N788+M4	DFGGFNFSQILPDPSKPSKR	100	124	1.6	0
2	T	788	N788+M5	DFGGFNFSQILPDPSKPSKR; DFGGFNFSQILPDPSKPSK	100	235.1	49.5	0
2	T	788	N788+M6	DFGGFNFSQILPDPSKPSKR; DFGGFNFSQILPDPSKPSK	100	235.1	11.2	0
2	T	788	N788+M7	DFGGFNFSQILPDPSKPSKR; DFGGFNFSQILPDPSKPSK	100	235.1	24.8	0
2	T	788	N788+M8	DFGGFNFSQILPDPSKPSKR; DFGGFNFSQILPDPSKPSK	100	235.1	5.3	0
2	T	788	N788+Unglycosylated	DFGGFNFSQILPDPSKPSKR	100	124	0.3	0.2
2	T	1061	N1061+A1G0	NFTTAPAICHDGK	100	75.5	2.5	0.5
2	T	1061	N1061+A1G0M5	NFTTAPAICHDGK	100	75.5	1.8	0.4
2	T	1061	N1061+A1G1	NFTTAPAICHDGK	100	75.5	2.7	0.5
2	T	1061	N1061+A1G1M5	NFTTAPAICHDGK	100	96.7	1.8	0.4
2	T	1061	N1061+A1S1	NFTTAPAICHDGK	100	75.5	2	0.5
2	T	1061	N1061+A1S1M4	NFTTAPAICHDGK	100	75.5	1.5	0.4
2	T	1061	N1061+A1S1M5	NFTTAPAICHDGK	100	75.5	1.3	0.4
2	T	1061	N1061+A2G0	NFTTAPAICHDGK	100	75.5	0.6	0.1
2	T	1061	N1061+A2G1	NFTTAPAICHDGK	100	75.5	1.5	0.3
2	T	1061	N1061+A2G2	NFTTAPAICHDGK	100	98.4	4.2	0.3
2	T	1061	N1061+A2G2F	NFTTAPAICHDGK	100	75.5	0.8	0
2	T	1061	N1061+A2S1G0	NFTTAPAICHDGK	100	75.5	0.9	0.2
2	T	1061	N1061+A2S1G1	NFTTAPAICHDGK	100	99.2	2.8	0.3
2	T	1061	N1061+A2S1G1F	NFTTAPAICHDGK	100	75.5	1	0
2	T	1061	N1061+Gn	NFTTAPAICHDGK	100	75.5	0	0.8
2	T	1061	N1061+M3	NFTTAPAICHDGK	100	75.5	1.5	0.3
2	T	1061	N1061+M4	NFTTAPAICHDGK	100	75.5	1.7	0.3
2	T	1061	N1061+M5	NFTTAPAICHDGK	100	75.5	63	15.9
2	T	1061	N1061+M6	NFTTAPAICHDGK	100	75.5	5.6	0.1
2	T	1061	N1061+Unglycosylated	NFTTAPAICHDGK	100	75.5	3	2.7
2	T	1085	N1085+A1G0	EGVFVSNGTHWFVTQR	100	137.3	2.1	0
2	T	1085	N1085+A1G0M5	EGVFVSNGTHWFVTQR	100	137.3	3.8	0
2	T	1085	N1085+A1G1	EGVFVSNGTHWFVTQR	100	137.3	4.9	0
2	T	1085	N1085+A1G1M5	EGVFVSNGTHWFVTQR	100	137.3	7.4	0
2	T	1085	N1085+A1S1	EGVFVSNGTHWFVTQR	100	137.3	4.6	0
2	T	1085	N1085+A1S1F	EGVFVSNGTHWFVTQR	100	137.3	0.4	0
2	T	1085	N1085+A1S1M4	EGVFVSNGTHWFVTQR	100	156.6	1.6	0
2	T	1085	N1085+A1S1M5	EGVFVSNGTHWFVTQR	100	137.3	6.4	0
2	T	1085	N1085+A2G0	EGVFVSNGTHWFVTQR	100	137.3	0.6	0
2	T	1085	N1085+A2G1	EGVFVSNGTHWFVTQR	100	137.3	3.4	0
2	T	1085	N1085+A2G2	EGVFVSNGTHWFVTQR	100	157.3	7.2	0
2	T	1085	N1085+A2G2F	EGVFVSNGTHWFVTQR	100	137.3	0.6	0
2	T	1085	N1085+A2S1G0	EGVFVSNGTHWFVTQR	100	156.9	4.1	0
2	T	1085	N1085+A2S1G1	EGVFVSNGTHWFVTQR	100	174.6	16.8	0
2	T	1085	N1085+A2S1G1F	EGVFVSNGTHWFVTQR	100	163.5	2.7	0
2	T	1085	N1085+A2S2	EGVFVSNGTHWFVTQR	100	177.3	1.1	0
2	T	1085	N1085+A3G3	EGVFVSNGTHWFVTQR	100	162.4	0.8	0
2	T	1085	N1085+A3S1G2	EGVFVSNGTHWFVTQR	100	160.3	3	0
2	T	1085	N1085+A3S1G2F	EGVFVSNGTHWFVTQR	100	137.3	0.4	0
2	T	1085	N1085+M4	EGVFVSNGTHWFVTQR	100	159.3	0.8	0
2	T	1085	N1085+M5	EGVFVSNGTHWFVTQR	100	137.3	16.7	0
2	T	1085	N1085+M6	EGVFVSNGTHWFVTQR	100	137.3	3.3	0
2	T	1085	N1085+M7	EGVFVSNGTHWFVTQR	100	137.3	8.2	0
2	T	1121	N1121+A1G1M4	NFYEPQIITTDNTFVSGNCDVVIGIVNNTVYDPLQPELDSFKEELDK	99.8	17.5	6.6	0.5
2	T	1121	N1121+A2G0F	NFYEPQIITTDNTFVSGNCDVVIGIVNNTVYDPLQPELDSFKEELDK	99.8	17.5	12.6	1.2
2	T	1121	N1121+A2G1F	NFYEPQIITTDNTFVSGNCDVVIGIVNNTVYDPLQPELDSFKEELDK	99.8	17.5	31.1	2.7
2	T	1121	N1121+M5	NFYEPQIITTDNTFVSGNCDVVIGIVNNTVYDPLQPELDSFKEELDK	99.8	23.3	36.8	4.3
2	T	1145	~N1145+A3S2G1F	YFKNHTSPDVDLGDISGINASVVNIQK	96.1	48.7	13.4	0
2	T	1145	~N1145+A4S2G2F	YFKNHTSPDVDLGDISGINASVVNIQK	96.1	48.7	56.3	0.1
2	T	1181	N1181+Unglycosylated	NLNESLIDLQELGK	100	59.9	99.2	82.4
3	T	4	N4+A1G0F	QCVNLTTR	100	40.9	4.6	0
3	T	4	N4+A1G1F	QCVNLTTR	100	40.9	4.9	0
3	T	4	N4+A1S1F	QCVNLTTR	100	49.1	4.6	0
3	T	4	N4+A2G1F	QCVNLTTR	100	48.3	5.9	0
3	T	4	N4+A2G2F	QCVNLTTR	100	40.9	10	0
3	T	4	N4+A2S1G0F	QCVNLTTR	100	48.5	15.3	0
3	T	4	N4+A2S1G1	QCVNLTTR	100	40.9	1.6	0
3	T	4	N4+A2S1G1F	QCVNLTTR	100	40.9	36.2	0
3	T	4	N4+A2S2F	QCVNLTTR	100	40.9	6.5	0
3	T	4	N4+A3S1G2F	QCVNLTTR	100	40.9	2.6	0
3	T	4	N4+M5	QCVNLTTR	100	40.9	2.2	0
3	T	4	N4+Unglycosylated	QCVNLTTR	100	58.2	3.5	2.8
3	T	109	N109+A1G1	TQSLLIVNNATNVVIK	100	12.5	4.1	0.5
3	T	109	N109+A1G1M4	TQSLLIVNNATNVVIK	100	12.5	7.5	0.5
3	T	109	N109+A1G1M5	TQSLLIVNNATNVVIK	100	12.5	8.8	0.5
3	T	109	N109+A2G2	TQSLLIVNNATNVVIK	100	12.5	6.1	0.3
3	T	109	N109+A2S1G1F	TQSLLIVNNATNVVIK	100	12.5	5.6	0.1
3	T	109	N109+M4	TQSLLIVNNATNVVIK	100	12.5	4.9	0.4
3	T	109	N109+M5	TQSLLIVNNATNVVIK	100	12.5	51.7	4.3
3	T	109	N109+M6	TQSLLIVNNATNVVIK	100	12.5	5.8	0.4
3	T	109	N109+M7	TQSLLIVNNATNVVIK	100	12.5	4.5	0.2
3	T	152	N152+A1G0	VYSSANNCTFEYVSQPFLMDLEGK	100	26.3	1.4	0
3	T	152	N152+A1G0M4	VYSSANNCTFEYVSQPFLMDLEGK	100	34.4	3.6	0
3	T	152	N152+A1G1M4	VYSSANNCTFEYVSQPFLMDLEGK	100	26.3	1.3	0
3	T	152	N152+A1S1	VYSSANNCTFEYVSQPFLMDLEGK	100	35	2.4	0.8
3	T	152	N152+A2G2	VYSSANNCTFEYVSQPFLMDLEGK	100	35.2	4.6	0
3	T	152	N152+A2G2F	VYSSANNCTFEYVSQPFLMDLEGK	100	35	2.4	0
3	T	152	N152+A2S1G1	VYSSANNCTFEYVSQPFLMDLEGK	100	35	3.3	0
3	T	152	N152+A2S1G1F	VYSSANNCTFEYVSQPFLMDLEGK	100	26.3	1.8	0
3	T	152	N152+M4	VYSSANNCTFEYVSQPFLMDLEGK	100	34.8	6.2	2.9
3	T	152	N152+M5	VYSSANNCTFEYVSQPFLMDLEGK	100	26.3	74.7	97.5
3	T	152	N152+M6	VYSSANNCTFEYVSQPFLMDLEGK	100	26.3	3.5	0
3	T	221	N221+Gn	DLPQGFSALEPLVDLPIGINITR	100	96.7	2.5	0
3	T	221	N221+M4	DLPQGFSALEPLVDLPIGINITR	100	133.1	2.6	0
3	T	221	N221+M5	DLPQGFSALEPLVDLPIGINITR	100	96.7	6.3	0
3	T	221	N221+M6	DLPQGFSALEPLVDLPIGINITR	100	133.1	6.7	0
3	T	221	N221+M7	DLPQGFSALEPLVDLPIGINITR	100	133.1	8.6	0
3	T	221	N221+M8	DLPQGFSALEPLVDLPIGINITR	100	133.1	13.6	0
3	T	221	N221+M9	DLPQGFSALEPLVDLPIGINITR	100	133.1	59.6	0
3	T	269	N269+A1G0	YNENGTITDAVDCALDPLSETK	100	83.1	6.3	0
3	T	269	N269+A1G1	YNENGTITDAVDCALDPLSETK	100	83.1	9.6	0
3	T	269	N269+A1G1M4	YNENGTITDAVDCALDPLSETK	100	83.1	4.3	0
3	T	269	N269+A1G1M5	YNENGTITDAVDCALDPLSETK	100	99	2.8	0
3	T	269	N269+A1S1	YNENGTITDAVDCALDPLSETK	100	98.9	4.5	0
3	T	269	N269+A1S1M4	YNENGTITDAVDCALDPLSETK	100	99.2	1.8	0
3	T	269	N269+A1S1M5	YNENGTITDAVDCALDPLSETK	100	83.1	1.1	0
3	T	269	N269+A2G0	YNENGTITDAVDCALDPLSETK	100	83.1	1.7	0
3	T	269	N269+A2G1	YNENGTITDAVDCALDPLSETK	100	99.1	7	0
3	T	269	N269+A2G1F	YNENGTITDAVDCALDPLSETK	100	83.1	1	0
3	T	269	N269+A2G2	YNENGTITDAVDCALDPLSETK	100	100	11.2	0
3	T	269	N269+A2G2F	YNENGTITDAVDCALDPLSETK	100	100.2	2.8	0
3	T	269	N269+A2S1G0	YNENGTITDAVDCALDPLSETK	100	99.7	3	0
3	T	269	N269+A2S1G1	YNENGTITDAVDCALDPLSETK	100	142.8	8.6	0
3	T	269	N269+A2S1G1F	YNENGTITDAVDCALDPLSETK	100	100.3	2.7	0
3	T	269	N269+A3G1	YNENGTITDAVDCALDPLSETK	100	83.1	1.1	0
3	T	269	N269+A3G2	YNENGTITDAVDCALDPLSETK	100	99.5	3.9	0
3	T	269	N269+A3G3	YNENGTITDAVDCALDPLSETK	100	99.2	6.3	0
3	T	269	N269+A3G3F	YNENGTITDAVDCALDPLSETK	100	83.1	1.2	0
3	T	269	N269+A3S1G2	YNENGTITDAVDCALDPLSETK	100	99.3	4.5	0
3	T	269	N269+M4	YNENGTITDAVDCALDPLSETK	100	83.1	1.8	0
3	T	269	N269+M5	YNENGTITDAVDCALDPLSETK	100	83.1	18	0
3	T	318	~N318+A3Sg1S1G0	GIYQTSNFRVQPTESIVRFPNITNLCPFGEVFNATR	97.2	7.8	39.9	38.1
3	T	318	~N318+A3Sg2G0F	GIYQTSNFRVQPTESIVRFPNITNLCPFGEVFNATR	98.7	7.8	60.1	61.9
3	T	330	~N330+A4Ga2G2F	FPNITNLCPFGEVFNATR	99.2	4.8	27	0
3	T	330	~N330+A4Ga3G1F	FPNITNLCPFGEVFNATR	98.9	4.8	29.6	0
3	T	330	~N330+A4S1Ga2G1F	FPNITNLCPFGEVFNATR	98.9	4.8	43.4	100
3	T	788	N788+A1G1M4	DFGGFNFSQILPDPSKPSKR; DFGGFNFSQILPDPSKPSK	100	243.9	1.1	0
3	T	788	N788+A1G1M5	DFGGFNFSQILPDPSKPSKR; DFGGFNFSQILPDPSKPSK	100	243.9	1.3	0
3	T	788	N788+A1S1	DFGGFNFSQILPDPSKPSKR; DFGGFNFSQILPDPSKPSK	100	243.9	0.7	0
3	T	788	N788+A1S1M4	DFGGFNFSQILPDPSKPSK; DFGGFNFSQILPDPSKPSKR	100	262.5	2	0.2
3	T	788	N788+A1S1M5	DFGGFNFSQILPDPSKPSKR; DFGGFNFSQILPDPSKPSK	100	249.9	1.8	0
3	T	788	N788+A2S1G0	DFGGFNFSQILPDPSKPSKR	100	123.3	0.6	0
3	T	788	N788+A2S1G1	DFGGFNFSQILPDPSKPSKR	100	123.3	0.8	0
3	T	788	N788+A2S1G1F	DFGGFNFSQILPDPSKPSKR	100	123.3	0.5	0
3	T	788	N788+M3	DFGGFNFSQILPDPSKPSKR; DFGGFNFSQILPDPSKPSK	100	243.9	0.9	0
3	T	788	N788+M4	DFGGFNFSQILPDPSKPSKR	100	123.3	1.5	0
3	T	788	N788+M5	DFGGFNFSQILPDPSKPSKR; DFGGFNFSQILPDPSKPSK	100	243.9	55.3	0
3	T	788	N788+M6	DFGGFNFSQILPDPSKPSK; DFGGFNFSQILPDPSKPSKR	100	243.9	10.6	0
3	T	788	N788+M7	DFGGFNFSQILPDPSKPSK; DFGGFNFSQILPDPSKPSKR	100	243.9	21.4	0
3	T	788	N788+M8	DFGGFNFSQILPDPSKPSKR; DFGGFNFSQILPDPSKPSK	100	243.9	3.6	0
3	T	1061	N1061+A1G0	NFTTAPAICHDGK	100	74.9	2.4	0.4
3	T	1061	N1061+A1G0M4	NFTTAPAICHDGK	100	74.9	2.6	0.4
3	T	1061	N1061+A1G0M5	NFTTAPAICHDGK	100	74.9	1.9	0.3
3	T	1061	N1061+A1G1M5	NFTTAPAICHDGK	100	96.4	2	0.3
3	T	1061	N1061+A1S1	NFTTAPAICHDGK	100	74.9	2.2	0.4
3	T	1061	N1061+A1S1M4	NFTTAPAICHDGK	100	74.9	1.8	0.4
3	T	1061	N1061+A1S1M5	NFTTAPAICHDGK	100	74.9	1.6	0.3
3	T	1061	N1061+A2G0	NFTTAPAICHDGK	100	74.9	0.7	0.1
3	T	1061	N1061+A2G1	NFTTAPAICHDGK	100	74.9	1.6	0.2
3	T	1061	N1061+A2G2	NFTTAPAICHDGK	100	98	4.5	0.2
3	T	1061	N1061+A2G2F	NFTTAPAICHDGK	100	86.9	1	0
3	T	1061	N1061+A2S1G0	NFTTAPAICHDGK	100	74.9	1	0.2
3	T	1061	N1061+A2S1G1	NFTTAPAICHDGK	100	98.9	3.2	0.3
3	T	1061	N1061+A2S1G1F	NFTTAPAICHDGK	100	86	1.3	0
3	T	1061	N1061+Gn	NFTTAPAICHDGK	100	74.9	0	1
3	T	1061	N1061+M3	NFTTAPAICHDGK	100	74.9	1.6	0.3
3	T	1061	N1061+M4	NFTTAPAICHDGK	100	74.9	1.6	0.2
3	T	1061	N1061+M5	NFTTAPAICHDGK	100	74.9	63.9	13.7
3	T	1061	N1061+M6	NFTTAPAICHDGK	100	74.9	3.9	0.1
3	T	1061	N1061+Unglycosylated	NFTTAPAICHDGK	100	74.9	2.4	2.1
3	T	1085	N1085+A1G0	EGVFVSNGTHWFVTQR	100	143.7	1.9	0
3	T	1085	N1085+A1G0M5	EGVFVSNGTHWFVTQR	100	143.7	3.7	0
3	T	1085	N1085+A1G1	EGVFVSNGTHWFVTQR	100	143.7	5	0
3	T	1085	N1085+A1G1M5	EGVFVSNGTHWFVTQR	100	143.7	7.6	0
3	T	1085	N1085+A1S1	EGVFVSNGTHWFVTQR	100	143.7	4.7	0
3	T	1085	N1085+A1S1F	EGVFVSNGTHWFVTQR	100	143.7	0.4	0
3	T	1085	N1085+A1S1M4	EGVFVSNGTHWFVTQR	100	164.8	1.8	0
3	T	1085	N1085+A1S1M5	EGVFVSNGTHWFVTQR	100	143.7	7.2	0
3	T	1085	N1085+A2G0	EGVFVSNGTHWFVTQR	100	143.7	0.5	0
3	T	1085	N1085+A2G1	EGVFVSNGTHWFVTQR	100	143.7	3.5	0
3	T	1085	N1085+A2G2	EGVFVSNGTHWFVTQR	100	165.7	7	0
3	T	1085	N1085+A2G2F	EGVFVSNGTHWFVTQR	100	143.7	0.6	0
3	T	1085	N1085+A2S1G0	EGVFVSNGTHWFVTQR	100	165.1	3.8	0
3	T	1085	N1085+A2S1G1	EGVFVSNGTHWFVTQR	100	185.8	16.4	0
3	T	1085	N1085+A2S1G1F	EGVFVSNGTHWFVTQR	100	173.6	2.7	0
3	T	1085	N1085+A2S2	EGVFVSNGTHWFVTQR	100	188.8	1	0
3	T	1085	N1085+A3G3	EGVFVSNGTHWFVTQR	100	172.7	0.8	0
3	T	1085	N1085+A3S1G2	EGVFVSNGTHWFVTQR	100	170.2	2.9	0
3	T	1085	N1085+A3S1G2F	EGVFVSNGTHWFVTQR	100	143.7	0.5	0
3	T	1085	N1085+A3S2G1	EGVFVSNGTHWFVTQR	100	167.9	1.7	0
3	T	1085	N1085+A4S1G3	EGVFVSNGTHWFVTQR	100	143.7	0.4	0
3	T	1085	N1085+M4	EGVFVSNGTHWFVTQR	100	169.7	0.7	0
3	T	1085	N1085+M5	EGVFVSNGTHWFVTQR	100	143.7	16.2	0
3	T	1085	N1085+M6	EGVFVSNGTHWFVTQR	100	143.7	2.8	0
3	T	1085	N1085+M7	EGVFVSNGTHWFVTQR	100	143.7	6.3	0
3	T	1121	N1121+A1G0F	NFYEPQIITTDNTFVSGNCDVVIGIVNNTVYDPLQPELDSFKEELDK	100	20.4	4.3	0.2
3	T	1121	N1121+A1G1	NFYEPQIITTDNTFVSGNCDVVIGIVNNTVYDPLQPELDSFKEELDK	100	20.4	7.1	0.9
3	T	1121	N1121+A1G1F	NFYEPQIITTDNTFVSGNCDVVIGIVNNTVYDPLQPELDSFKEELDK	100	20.4	5.4	0.5
3	T	1121	N1121+A2G0F	NFYEPQIITTDNTFVSGNCDVVIGIVNNTVYDPLQPELDSFKEELDK	100	20.4	10.2	0.9
3	T	1121	N1121+A2G1F	NFYEPQIITTDNTFVSGNCDVVIGIVNNTVYDPLQPELDSFKEELDK	100	20.4	27.3	2.7
3	T	1121	N1121+M5	NFYEPQIITTDNTFVSGNCDVVIGIVNNTVYDPLQPELDSFKEELDK	100	27	28.8	4
3	T	1181	N1181+Unglycosylated	NLNESLIDLQELGK	100	86.5	99	47.4
1	G	4	N4+A2G1F	QCVNLTTRTQLPPAYTNSFTRGVYYPD	100	10.1	7.4	0
1	G	4	N4+A2G2F	QCVNLTTRTQLPPAYTNSFTRGVYYPD; QCVNLTTRTQLPPAYTNSFTRGVYYPDKVFRSSVLHSTQD	100	23.3	13.4	0
1	G	4	N4+A2S1G0F	QCVNLTTRTQLPPAYTNSFTRGVYYPDKVFRSSVLHSTQD	95.8	10.4	42.3	0
1	G	4	N4+A2S1G1F	QCVNLTTRTQLPPAYTNSFTRGVYYPD	100	10.1	47.5	0.1
1	G	4	N4+A2S2F	QCVNLTTRTQLPPAYTNSFTRGVYYPD	100	10.1	4.9	0
1	G	4	N4+Unglycosylated	QCVNLTTRTQLPPAYTNSFTRGVYYPD	100	7.3	14.4	10.7
1	G	109	N109+A1G0	SKTQSLLIVNNATNVVIKVCE	100	10	1.2	0
1	G	109	N109+A1G1	SKTQSLLIVNNATNVVIKVCE	100	10	4	0
1	G	109	N109+A1G1M4	SKTQSLLIVNNATNVVIKVCE	100	10	4.7	0
1	G	109	N109+A1S1	SKTQSLLIVNNATNVVIKVCE	100	11.4	3.8	0
1	G	109	N109+A1S1M4	SKTQSLLIVNNATNVVIKVCE	100	11.2	3.7	0
1	G	109	N109+A1S1M5	SKTQSLLIVNNATNVVIKVCE	100	11.3	2.6	0
1	G	109	N109+A2G2	SKTQSLLIVNNATNVVIKVCE	100	11.2	3.9	0
1	G	109	N109+A2S1G1	SKTQSLLIVNNATNVVIKVCE	100	11.3	8.6	0
1	G	109	N109+A2S1G1F	SKTQSLLIVNNATNVVIKVCE	100	11.2	3.2	0
1	G	109	N109+M5	SKTQSLLIVNNATNVVIKVCE	100	10	58.3	0.1
1	G	109	N109+M6	SKTQSLLIVNNATNVVIKVCE	100	10	5.6	0
1	G	109	N109+M7	SKTQSLLIVNNATNVVIKVCE	100	10	5.8	0
1	G	136	N136+A1G0	FQFCNDPFLGVYYHKNNKSWME	100	46.5	0.4	0
1	G	136	N136+A1G0F	FQFCNDPFLGVYYHKNNKSWME	100	46.5	2	0
1	G	136	N136+A1G1F	FQFCNDPFLGVYYHKNNKSWME	100	46.5	2.1	0
1	G	136	N136+A1S1F	FQFCNDPFLGVYYHKNNKSWME	100	46.5	3.2	0
1	G	136	N136+A2G0F	FQFCNDPFLGVYYHKNNKSWME	100	46.5	2.8	0
1	G	136	N136+A2G0M4	FQFCNDPFLGVYYHKNNKSWME	100	46.5	0.5	0
1	G	136	N136+A2G1F	FQFCNDPFLGVYYHKNNKSWME	100	46.5	8.2	0
1	G	136	N136+A2G1M4	FQFCNDPFLGVYYHKNNKSWME	100	46.5	1.2	0
1	G	136	N136+A2G1M5	FQFCNDPFLGVYYHKNNKSWME	100	46.5	2.5	0
1	G	136	N136+A2G2F	FQFCNDPFLGVYYHKNNKSWME	100	46.5	12.8	0
1	G	136	N136+A2S1G0F	FQFCNDPFLGVYYHKNNKSWME	100	46.5	7.1	0
1	G	136	N136+A2S1G0M4	FQFCNDPFLGVYYHKNNKSWME	100	46.5	1.4	0
1	G	136	N136+A2S1G1F	FQFCNDPFLGVYYHKNNKSWME	100	46.5	20.4	0
1	G	136	N136+A2S1G1M4	FQFCNDPFLGVYYHKNNKSWME	100	46.5	5	0
1	G	136	N136+A2S2F	FQFCNDPFLGVYYHKNNKSWME	100	50.6	12.8	0
1	G	136	N136+A3S2G1F	FQFCNDPFLGVYYHKNNKSWME	100	52.3	2.2	0
1	G	136	N136+A3S3F	FQFCNDPFLGVYYHKNNKSWME	100	52.6	1.4	0
1	G	136	N136+M5	FQFCNDPFLGVYYHKNNKSWME	100	46.5	3.4	0
1	G	136	N136+Unglycosylated	FQFCNDPFLGVYYHKNNKSWME	100	46.5	12.4	7.3
1	G	152	N152+A1G0	FRVYSSANNCTFE	100	69.3	1.1	0
1	G	152	N152+A1G0M4	FRVYSSANNCTFE	100	58.6	0.3	0
1	G	152	N152+A1G1	FRVYSSANNCTFE	100	68.6	3	0
1	G	152	N152+A1G1F	FRVYSSANNCTFE	100	68.4	0.8	0
1	G	152	N152+A1G1M4	FRVYSSANNCTFE	100	58.6	1.6	0
1	G	152	N152+A1G1M5	FRVYSSANNCTFE	100	58.6	1.2	0
1	G	152	N152+A1S1	FRVYSSANNCTFE	100	68.6	2.2	0
1	G	152	N152+A1S1F	FRVYSSANNCTFE	100	58.6	0.6	0
1	G	152	N152+A1S1M4	FRVYSSANNCTFE	100	58.6	1.1	0
1	G	152	N152+A1S1M5	FRVYSSANNCTFE	100	58.6	0.7	0
1	G	152	N152+A1S1M5Ac	FRVYSSANNCTFE	100	58.6	0.8	0
1	G	152	N152+A2G1	FRVYSSANNCTFE	100	58.6	0.9	0
1	G	152	N152+A2G2	FRVYSSANNCTFE	100	58.6	4.3	0
1	G	152	N152+A2G2F	FRVYSSANNCTFE	100	58.6	2.8	0
1	G	152	N152+A2S1G1	FRVYSSANNCTFE	100	58.6	3.8	0
1	G	152	N152+A2S1G1F	FRVYSSANNCTFE	100	58.6	3.3	0
1	G	152	N152+A2S2	FRVYSSANNCTFE	100	58.6	0.8	0
1	G	152	N152+A2S2F	FRVYSSANNCTFE	100	58.6	1.7	0
1	G	152	N152+A3G3F	FRVYSSANNCTFE	100	58.6	0.4	0
1	G	152	N152+Gn	FRVYSSANNCTFE	100	58.1	3.1	0.1
1	G	152	N152+M3	FRVYSSANNCTFE	100	58.6	6.6	0
1	G	152	N152+M4	FRVYSSANNCTFE	100	58.6	15.8	0
1	G	152	N152+M5	FRVYSSANNCTFE	100	72.5	44.8	0
1	G	152	N152+M6	FRVYSSANNCTFE	100	69.3	4.1	0
1	G	152	N152+M7	FRVYSSANNCTFE	100	58.6	0.5	0
1	G	269	N269+A1G0	NGTITDAVDCALDPLSE; NGTITD	100	42.1	4.8	3.1
1	G	269	N269+A1G1	NGTITDAVDCALDPLSE; NGTITD	100	39.8	8.5	5.3
1	G	269	N269+A1G1M4	NGTITDAVDCALDPLSE; NGTITD	100	32.7	4.3	2.5
1	G	269	N269+A1G1M5	NGTITDAVDCALDPLSE; NGTITD	100	32.7	2.8	2.1
1	G	269	N269+A1S1	NGTITDAVDCALDPLSE; NGTITD	100	32.7	2.9	1.9
1	G	269	N269+A1S1M4	NGTITDAVDCALDPLSE; NGTITD	100	32.7	1	0.7
1	G	269	N269+A2G0	NGTITD	100	9	1.6	1.2
1	G	269	N269+A2G0M4	NGTITD	100	9	2.4	1.9
1	G	269	N269+A2G0M5	NGTITD	100	13.8	9.7	6.7
1	G	269	N269+A2G1	NGTITDAVDCALDPLSE; NGTITD	100	32.7	7.5	4.2
1	G	269	N269+A2G1F	NGTITDAVDCALDPLSE; NGTITD	100	32.7	1.5	0.4
1	G	269	N269+A2G2	NGTITDAVDCALDPLSE; NGTITD	100	32.7	9.4	5.1
1	G	269	N269+A2G2F	NGTITDAVDCALDPLSE; NGTITD	100	38.8	3.4	0.9
1	G	269	N269+A2S1G0	NGTITDAVDCALDPLSE; NGTITD	100	38.1	2.4	1.4
1	G	269	N269+A2S1G1	NGTITDAVDCALDPLSE; NGTITD	100	39	6.6	3.6
1	G	269	N269+A2S1G1F	NGTITD	100	15.5	2.3	0.8
1	G	269	N269+A3G2	NGTITDAVDCALDPLSE; NGTITD	100	37.8	3.5	2.2
1	G	269	N269+A3G3	NGTITDAVDCALDPLSE; NGTITD	100	36.9	5.5	3.3
1	G	269	N269+A3G3F	NGTITDAVDCALDPLSE	100	23.7	1.3	0.4
1	G	269	N269+A3S1G2	NGTITDAVDCALDPLSE; NGTITD	100	39.5	3.8	2.5
1	G	269	N269+Gn	NGTITDAVDCALDPLSE	100	23.7	1.8	1.4
1	G	269	N269+M3	NGTITDAVDCALDPLSE; NGTITD	100	41.9	3.1	2.1
1	G	269	N269+M4	NGTITD	100	9	6.8	5.2
1	G	269	N269+M5	NGTITDAVDCALDPLSE; NGTITD	100	41.7	13.4	8.6
1	G	318	N318+A1G0	SIVRFPNITNLCPFGE	100	56.9	0.6	0
1	G	318	N318+A1G0F	SIVRFPNITNLCPFGE	100	50.7	2.6	0
1	G	318	N318+A1G1	SIVRFPNITNLCPFGE	100	50.7	0.5	0
1	G	318	N318+A1G1F	SIVRFPNITNLCPFGE	100	50.7	4.1	0
1	G	318	N318+A1G1M4	SIVRFPNITNLCPFGE	100	50.7	0.3	0
1	G	318	N318+A1G1M5	SIVRFPNITNLCPFGE	100	50.7	0.4	0
1	G	318	N318+A1S1	SIVRFPNITNLCPFGE	100	50.7	0.9	0
1	G	318	N318+A1S1F	SIVRFPNITNLCPFGE	100	50.7	2.1	0
1	G	318	N318+A1S1M4	SIVRFPNITNLCPFGE	100	50.7	0.4	0
1	G	318	N318+A1S1M5	SIVRFPNITNLCPFGE	100	50.7	0.5	0
1	G	318	N318+A2G0F	SIVRFPNITNLCPFGE	100	50.7	2.7	0
1	G	318	N318+A2G1	SIVRFPNITNLCPFGE	100	50.7	0.8	0
1	G	318	N318+A2G1F	SIVRFPNITNLCPFGE	100	50.7	9.9	0
1	G	318	N318+A2G2	SIVRFPNITNLCPFGE	100	50.7	0.6	0
1	G	318	N318+A2G2F	SIVRFPNITNLCPFGE	100	50.7	13	0
1	G	318	N318+A2S1G0	SIVRFPNITNLCPFGE	100	50.7	1.1	0
1	G	318	N318+A2S1G0F	SIVRFPNITNLCPFGE	100	50.7	12.9	0
1	G	318	N318+A2S1G1	SIVRFPNITNLCPFGE	100	50.7	1.3	0
1	G	318	N318+A2S1G1F	SIVRFPNITNLCPFGE	100	50.7	33.4	0
1	G	318	N318+A2S2F	SIVRFPNITNLCPFGE	100	56.1	6.7	0
1	G	318	N318+A3G3F	SIVRFPNITNLCPFGE	100	50.7	0.6	0
1	G	318	N318+A3S1G2F	SIVRFPNITNLCPFGE	100	57.5	1.9	0
1	G	318	N318+A3S2G1F	SIVRFPNITNLCPFGE	100	58.3	1.3	0
1	G	318	N318+M4	SIVRFPNITNLCPFGE	100	50.7	0.5	0
1	G	318	N318+M5	SIVRFPNITNLCPFGE	100	56.6	2.6	0
1	G	318	N318+Unglycosylated	SIVRFPNITNLCPFGE	100	26.3	0.3	3.7
1	G	330	N330+A1G0	VFNATRFASVYAWNRKRISNCVAD	100	11.5	1.1	0
1	G	330	N330+A1G0F	VFNATRFASVYAWNRKRISNCVAD	100	15.6	3.7	0
1	G	330	N330+A1G0M4	VFNATRFASVYAWNRKRISNCVAD	100	15.4	2.2	0
1	G	330	N330+A1G0M4F	VFNATRFASVYAWNRKRISNCVAD	100	17.7	5.2	0
1	G	330	N330+A1G0M5F	VFNATRFASVYAWNRKRISNCVAD	100	11.5	0.7	0
1	G	330	N330+A1G1F	VFNATRFASVYAWNRKRISNCVAD	100	11.5	1.8	0
1	G	330	N330+A1G1M5	VFNATRFASVYAWNRKRISNCVAD	100	11.5	1	0
1	G	330	N330+A1S1	VFNATRFASVYAWNRKRISNCVAD	100	11.5	0.7	0
1	G	330	N330+A1S1F	VFNATRFASVYAWNRKRISNCVAD	100	15.2	1.5	0
1	G	330	N330+A2G0F	VFNATRFASVYAWNRKRISNCVAD	100	15.3	2.4	0
1	G	330	N330+A2G1	VFNATRFASVYAWNRKRISNCVAD	100	11.5	1.2	0
1	G	330	N330+A2G1F	VFNATRFASVYAWNRKRISNCVAD	100	15.2	10	0
1	G	330	N330+A2G2	VFNATRFASVYAWNRKRISNCVAD	100	15.2	2.2	0
1	G	330	N330+A2G2F	VFNATRFASVYAWNRKRISNCVAD	100	11.5	18.4	0
1	G	330	N330+A2S1G0F	VFNATRFASVYAWNRKRISNCVAD	100	11.5	2.6	0
1	G	330	N330+A2S1G1	VFNATRFASVYAWNRKRISNCVAD	100	11.5	1.3	0
1	G	330	N330+A2S1G1F	VFNATRFASVYAWNRKRISNCVAD	100	11.5	11.7	0
1	G	330	N330+A2S2F	VFNATRFASVYAWNRKRISNCVAD	100	11.5	3.2	0
1	G	330	N330+M3	VFNATRFASVYAWNRKRISNCVAD	100	15.2	4.7	3.2
1	G	330	N330+M4	VFNATRFASVYAWNRKRISNCVAD	100	11.5	8.1	0
1	G	330	N330+M5	VFNATRFASVYAWNRKRISNCVAD	100	17	20.1	0
1	G	590+603*	~N590+A1G0M5	ITPCSFGGVSVITPGTNTSNQVAVLYQGVNCTE	100	0.9	18.6	NaN
1	G	590+603	~N590+A4Ga3G1	ITPCSFGGVSVITPGTNTSNQVAVLYQGVNCTE	100	1.4	84.2	NaN
1	G	590+603	~N603+A3Ga2G1	ITPCSFGGVSVITPGTNTSNQVAVLYQGVNCTE	100	1.7	22.8	0
1	G	590+603	~N603+A3Ga3	ITPCSFGGVSVITPGTNTSNQVAVLYQGVNCTE	100	1.7	41.1	0
1	G	590+603	~N603+A4Ga2G2	ITPCSFGGVSVITPGTNTSNQVAVLYQGVNCTE	100	1.7	36.1	0
1	G	644	N644+A1G0F	HVNNSYE	100	14.8	3.2	0
1	G	644	N644+A1G1F	HVNNSYE	100	14.8	4	0
1	G	644	N644+A1S1F	HVNNSYE	100	14.8	4.9	0
1	G	644	N644+A2G0F	HVNNSYE	100	19	2.6	0
1	G	644	N644+A2G1F	HVNNSYE	100	20.5	9.3	0
1	G	644	N644+A2G2F	VPVAIHADQLTPTWRVYSTGSNVFQTRAGCLIGAEHVNNSYE	96.1	32.5	13.5	0
1	G	644	N644+A2S1G0F	HVNNSYE	100	19.6	7.2	0
1	G	644	N644+A2S1G1F	VPVAIHADQLTPTWRVYSTGSNVFQTRAGCLIGAEHVNNSYE	96.1	34.9	42.9	0.2
1	G	644	N644+A2S2F	HVNNSYE	100	14.8	6.6	0
1	G	644	N644+A3G3F	HVNNSYE	100	14.8	0.8	0
1	G	644	N644+A3S2G1F	HVNNSYE	100	14.8	2	0
1	G	644	N644+M5	HVNNSYE	100	14.8	2.2	0
1	G	644	N644+Unglycosylated	HVNNSYE	100	23.2	4.3	4.8
1	G	788	N788+A1S1	FGGFNFSQILPDPSKPSKRSPIED	100	32.2	0.7	0
1	G	788	N788+A1S1M4	FGGFNFSQILPDPSKPSKRSPIED; FGGFNFSQILPDPSKPSKRSPIE	100	48.1	1.5	0
1	G	788	N788+A1S1M5	FGGFNFSQILPDPSKPSKRSPIED; FGGFNFSQILPDPSKPSKRSPIEDLLFNKVTLAD	100	46.9	1.6	0
1	G	788	N788+A2S1G1	FGGFNFSQILPDPSKPSKRSPIED	100	32.2	0.9	0
1	G	788	N788+A2S1G1Ac2	FGGFNFSQILPDPSKPSKRSPIED	100	32.2	0.4	0
1	G	788	N788+A2S1G1F	FGGFNFSQILPDPSKPSKRSPIED	100	32.2	0.7	0
1	G	788	N788+M3	FGGFNFSQILPDPSKPSKRSPIED	100	32.2	1.1	0
1	G	788	N788+M4	FGGFNFSQILPDPSKPSKRSPIEDLLFNKVTLAD	100	14.7	0.9	0
1	G	788	N788+M5	FGGFNFSQILPDPSKPSKRSPIED; FGGFNFSQILPDPSKPSKRSPIE; FGGFNFSQILPDPSKPSKRSPIEDLLFNKVTLAD	100	62.8	49.4	0
1	G	788	N788+M6	FGGFNFSQILPDPSKPSKRSPIED; FGGFNFSQILPDPSKPSKRSPIE; FGGFNFSQILPDPSKPSKRSPIEDLLFNKVTLAD	100	62.8	11.1	0
1	G	788	N788+M7	FGGFNFSQILPDPSKPSKRSPIED; FGGFNFSQILPDPSKPSKRSPIE; FGGFNFSQILPDPSKPSKRSPIEDLLFNKVTLAD	100	62.8	28.3	0.1
1	G	788	N788+M8	FGGFNFSQILPDPSKPSKRSPIED; FGGFNFSQILPDPSKPSKRSPIE; FGGFNFSQILPDPSKPSKRSPIEDLLFNKVTLAD	100	62.8	6.6	0
1	G	1061	N1061+A1G0	KNFTTAPAICHD; KNFTTAPAICHDGKAHFPRE	100	91	1.7	0
1	G	1061	N1061+A1G0F	KNFTTAPAICHD; KNFTTAPAICHDGKAHFPRE	100	87.9	0.8	0
1	G	1061	N1061+A1G0M4	KNFTTAPAICHDGKAHFPRE	100	16.4	2.2	0
1	G	1061	N1061+A1G0M4F	KNFTTAPAICHDGKAHFPRE	100	16.4	2	0
1	G	1061	N1061+A1G0M5	KNFTTAPAICHD; KNFTTAPAICHDGKAHFPRE	100	87.9	0.6	0
1	G	1061	N1061+A1G1	KNFTTAPAICHD	100	71.4	2.3	0
1	G	1061	N1061+A1G1F	KNFTTAPAICHD	100	71.4	1.7	0
1	G	1061	N1061+A1G1M4	KNFTTAPAICHD	100	71.4	1.3	0
1	G	1061	N1061+A1G1M4F	KNFTTAPAICHD	100	71.4	0.5	0
1	G	1061	N1061+A1G1M5	KNFTTAPAICHD; KNFTTAPAICHDGKAHFPRE	100	87.9	1.7	0
1	G	1061	N1061+A1S1	KNFTTAPAICHD; KNFTTAPAICHDGKAHFPRE	100	87.9	1.8	0
1	G	1061	N1061+A1S1F	KNFTTAPAICHD; KNFTTAPAICHDGKAHFPRE	100	87.9	1.8	0
1	G	1061	N1061+A1S1M4	KNFTTAPAICHD; KNFTTAPAICHDGKAHFPRE	100	87.9	1.3	0
1	G	1061	N1061+A1S1M4F	KNFTTAPAICHD	100	71.4	0.5	0
1	G	1061	N1061+A1S1M5	KNFTTAPAICHD; KNFTTAPAICHDGKAHFPRE	100	87.9	1	0
1	G	1061	N1061+A2G0	KNFTTAPAICHD	100	71.4	0.6	0
1	G	1061	N1061+A2G0F	KNFTTAPAICHD	100	71.4	0.8	0
1	G	1061	N1061+A2G1	KNFTTAPAICHD; KNFTTAPAICHDGKAHFPRE	100	87.9	1.6	0
1	G	1061	N1061+A2G1F	KNFTTAPAICHD; KNFTTAPAICHDGKAHFPRE	100	87.9	2	0
1	G	1061	N1061+A2G2	KNFTTAPAICHD; KNFTTAPAICHDGKAHFPRE	100	87.9	2.4	0
1	G	1061	N1061+A2G2F	KNFTTAPAICHD; KNFTTAPAICHDGKAHFPRE	100	90.7	3.7	0
1	G	1061	N1061+A2S1G0	KNFTTAPAICHD; KNFTTAPAICHDGKAHFPRE	100	87.9	0.9	0
1	G	1061	N1061+A2S1G0F	KNFTTAPAICHD; KNFTTAPAICHDGKAHFPRE	100	87.9	1.1	0
1	G	1061	N1061+A2S1G1	KNFTTAPAICHD; KNFTTAPAICHDGKAHFPRE	100	87.9	2.6	0
1	G	1061	N1061+A2S1G1F	KNFTTAPAICHD; KNFTTAPAICHDGKAHFPRE	100	87.9	3	0
1	G	1061	N1061+A2S2	KNFTTAPAICHD	100	71.4	0.3	0
1	G	1061	N1061+A2S2F	KNFTTAPAICHD	99.9	71.4	0.4	0
1	G	1061	N1061+A3G2F	KNFTTAPAICHD	100	71.4	0.3	0
1	G	1061	N1061+A3G3	KNFTTAPAICHD	100	71.4	0.3	0
1	G	1061	N1061+A3G3F	KNFTTAPAICHD	100	71.4	0.5	0
1	G	1061	N1061+A3S1G2F	KNFTTAPAICHD	100	71.4	0.4	0
1	G	1061	N1061+Gn	KNFTTAPAICHDGKAHFPRE; KNFTTAPAICHD	100	87.9	0.5	0
1	G	1061	N1061+M3	KNFTTAPAICHDGKAHFPRE; KNFTTAPAICHD	100	90.8	2.8	0
1	G	1061	N1061+M4	KNFTTAPAICHDGKAHFPRE; KNFTTAPAICHD	100	87.9	5.6	0
1	G	1061	N1061+M5	KNFTTAPAICHD; KNFTTAPAICHDGKAHFPRE	100	87.9	47.6	0
1	G	1061	N1061+M6	KNFTTAPAICHD; KNFTTAPAICHDGKAHFPRE	100	87.9	4.9	0
1	G	1061	N1061+M7	KNFTTAPAICHD	100	71.4	0.6	0
1	G	1061	N1061+M8	KNFTTAPAICHD	100	71.4	0.3	0
1	G	1061	N1061+Unglycosylated	KNFTTAPAICHD; KNFTTAPAICHDGKAHFPRE	100	121.7	2	1.9
1	G	1085	N1085+A1G0	GVFVSNGTHWFVTQRNFYEPQIITTD; GVFVSNGTHWFVTQRNFYE	100	54.1	2.7	0
1	G	1085	N1085+A1G0M5	GVFVSNGTHWFVTQRNFYEPQIITTD; GVFVSNGTHWFVTQRNFYE	100	53.9	4.3	0
1	G	1085	N1085+A1G1	GVFVSNGTHWFVTQRNFYEPQIITTD; GVFVSNGTHWFVTQRNFYE	100	54	5	0
1	G	1085	N1085+A1G1M5	GVFVSNGTHWFVTQRNFYEPQIITTD; GVFVSNGTHWFVTQRNFYE	100	53.9	8.9	0
1	G	1085	N1085+A1S1	GVFVSNGTHWFVTQRNFYE	100	24.5	5.2	0
1	G	1085	N1085+A1S1M4	GVFVSNGTHWFVTQRNFYEPQIITTD; GVFVSNGTHWFVTQRNFYE	100	57.4	2.2	0
1	G	1085	N1085+A1S1M5	GVFVSNGTHWFVTQRNFYEPQIITTD; GVFVSNGTHWFVTQRNFYE	100	57.6	7.4	0
1	G	1085	N1085+A2G1	GVFVSNGTHWFVTQRNFYE	100	28.1	3	0
1	G	1085	N1085+A2G2	GVFVSNGTHWFVTQRNFYEPQIITTD; GVFVSNGTHWFVTQRNFYE	100	53.9	9	0
1	G	1085	N1085+A2S1G0	GVFVSNGTHWFVTQRNFYE	100	28.4	3.9	0
1	G	1085	N1085+A2S1G1	GVFVSNGTHWFVTQRNFYE	100	28.6	18.7	0
1	G	1085	N1085+A3G3	GVFVSNGTHWFVTQRNFYEPQIITTD	100	25	3.1	0
1	G	1085	N1085+A3S1G2	GVFVSNGTHWFVTQRNFYEPQIITTD; GVFVSNGTHWFVTQRNFYE	100	52.8	4.3	0
1	G	1085	N1085+A3S1G2F	GVFVSNGTHWFVTQRNFYEPQIITTD	100	25	1.1	0
1	G	1085	N1085+A3S2G1	GVFVSNGTHWFVTQRNFYEPQIITTD	100	29.4	3.2	0
1	G	1085	N1085+M5	GVFVSNGTHWFVTQRNFYEPQIITTD; GVFVSNGTHWFVTQRNFYE	100	54.2	20.6	0
1	G	1085	N1085+M6	GVFVSNGTHWFVTQRNFYEPQIITTD; GVFVSNGTHWFVTQRNFYE	100	54.1	4.5	0
1	G	1085	N1085+M7	GVFVSNGTHWFVTQRNFYEPQIITTD; GVFVSNGTHWFVTQRNFYE	100	54.1	11.8	0
1	G	1121	N1121+A1G0	NTFVSGNCDVVIGIVNNTVYDPLQPE; VVIGIVNNTVYDPLQPE	100	50.5	3.1	0.2
1	G	1121	N1121+A1G0F	NTFVSGNCDVVIGIVNNTVYDPLQPE; VVIGIVNNTVYDPLQPE	100	48	2.3	0.1
1	G	1121	N1121+A1G1	NTFVSGNCDVVIGIVNNTVYDPLQPE; VVIGIVNNTVYDPLQPE	100	48.2	3.4	0.3
1	G	1121	N1121+A1G1F	NTFVSGNCDVVIGIVNNTVYDPLQPE; VVIGIVNNTVYDPLQPE	100	48.2	2.7	0.1
1	G	1121	N1121+A1G1M4	NTFVSGNCDVVIGIVNNTVYDPLQPE; VVIGIVNNTVYDPLQPE	100	48.3	2.7	0.2
1	G	1121	N1121+A1G1M4F	NTFVSGNCDVVIGIVNNTVYDPLQPE	100	30.4	0.7	0
1	G	1121	N1121+A1G1M5	NTFVSGNCDVVIGIVNNTVYDPLQPE; VVIGIVNNTVYDPLQPE	100	48.2	1.8	0.1
1	G	1121	N1121+A1S1	NTFVSGNCDVVIGIVNNTVYDPLQPE; VVIGIVNNTVYDPLQPE	100	48.3	1.4	0.1
1	G	1121	N1121+A1S1F	NTFVSGNCDVVIGIVNNTVYDPLQPE; VVIGIVNNTVYDPLQPE	100	48.3	1.6	0.1
1	G	1121	N1121+A1S1M4	NTFVSGNCDVVIGIVNNTVYDPLQPE; VVIGIVNNTVYDPLQPE	100	48.1	1.4	0.1
1	G	1121	N1121+A1S1M5	NTFVSGNCDVVIGIVNNTVYDPLQPE	100	21.5	0.9	0.1
1	G	1121	N1121+A2G0	NTFVSGNCDVVIGIVNNTVYDPLQPE; VVIGIVNNTVYDPLQPE	100	48.2	1.8	0.3
1	G	1121	N1121+A2G0F	NTFVSGNCDVVIGIVNNTVYDPLQPE; VVIGIVNNTVYDPLQPE	100	48.1	4.5	0.2
1	G	1121	N1121+A2G1	NTFVSGNCDVVIGIVNNTVYDPLQPE; VVIGIVNNTVYDPLQPE	100	48.1	4.3	0.3
1	G	1121	N1121+A2G1F	NTFVSGNCDVVIGIVNNTVYDPLQPE; VVIGIVNNTVYDPLQPE	100	48	11.1	0.9
1	G	1121	N1121+A2G2	NTFVSGNCDVVIGIVNNTVYDPLQPE; VVIGIVNNTVYDPLQPE	100	48	2.3	0.2
1	G	1121	N1121+A2G2F	NTFVSGNCDVVIGIVNNTVYDPLQPE; VVIGIVNNTVYDPLQPE	100	50.2	7.5	0.3
1	G	1121	N1121+A2S1G0	NTFVSGNCDVVIGIVNNTVYDPLQPE; VVIGIVNNTVYDPLQPE	100	48.1	2.3	0.2
1	G	1121	N1121+A2S1G0F	NTFVSGNCDVVIGIVNNTVYDPLQPE; VVIGIVNNTVYDPLQPE	100	48	6.6	0.5
1	G	1121	N1121+A2S1G1	NTFVSGNCDVVIGIVNNTVYDPLQPE; VVIGIVNNTVYDPLQPE	100	47.9	2.2	0.2
1	G	1121	N1121+A2S1G1F	NTFVSGNCDVVIGIVNNTVYDPLQPE; VVIGIVNNTVYDPLQPE	100	50.5	9.3	0.7
1	G	1121	N1121+A3S1G2F	NTFVSGNCDVVIGIVNNTVYDPLQPE	100	21.5	1	0.1
1	G	1121	N1121+A4G1	NTFVSGNCDVVIGIVNNTVYDPLQPELDSFKEE	100	9.5	4	0
1	G	1121	N1121+A4Ga1G1	NTFVSGNCDVVIGIVNNTVYDPLQPELDSFKEE	100	9.7	67	0.1
1	G	1121	N1121+A4Ga1G2	NTFVSGNCDVVIGIVNNTVYDPLQPELDSFKEE	100	9.5	17.7	0
1	G	1121	N1121+A4Ga2G1	NTFVSGNCDVVIGIVNNTVYDPLQPELDSFKEE	100	9.5	11.2	0
1	G	1121	N1121+M3	NTFVSGNCDVVIGIVNNTVYDPLQPE	97.8	21.5	1	0
1	G	1121	N1121+M4	NTFVSGNCDVVIGIVNNTVYDPLQPE; VVIGIVNNTVYDPLQPE	100	48	2	0.1
1	G	1121	N1121+M5	NTFVSGNCDVVIGIVNNTVYDPLQPE; VVIGIVNNTVYDPLQPE	100	50.1	14.4	1.1
1	G	1121	N1121+M6	NTFVSGNCDVVIGIVNNTVYDPLQPE	100	30.4	1.3	0.2
1	G	1121	N1121+M7	NTFVSGNCDVVIGIVNNTVYDPLQPE	100	30.4	1.7	0.3
1	G	1121	N1121+Unglycosylated	VVIGIVNNTVYDPLQPE; NTFVSGNCDVVIGIVNNTVYDPLQPE	100	35.5	5.8	7.7
1	G	1145	N1145+A2G2F	LDKYFKNHTSPDVD	100	16.6	2.8	0
1	G	1145	N1145+A2S1G1F	LDKYFKNHTSPDVD	100	16.6	4.9	0
1	G	1145	N1145+A2S2F	LDKYFKNHTSPDVD	99.9	16.6	5	0
1	G	1145	N1145+A2Sg1G0	SFKEELDKYFKNHTSPDVD	100	1.6	5.6	0
1	G	1145	N1145+A2Sg1G1	SFKEELDKYFKNHTSPDVD	99.5	1.6	4.7	0
1	G	1145	N1145+A3S1G2F	LDKYFKNHTSPDVD	100	16.6	3.2	0
1	G	1145	N1145+A3Sg1G0	SFKEELDKYFKNHTSPDVD	100	1.6	7.3	0
1	G	1145	N1145+A3Sg1S1G0	SFKEELDKYFKNHTSPDVD	100	1.6	25.4	0
1	G	1145	N1145+A3Sg1S2	SFKEELDKYFKNHTSPDVD	100	2.2	50.3	100
1	G	1145	N1145+A3Sg2S1	SFKEELDKYFKNHTSPDVD	100	1.6	6.7	0
1	G	1145	N1145+A4G3F	LDKYFKNHTSPDVD	100	16.6	2.6	0
1	G	1145	N1145+A4G4F	LDKYFKNHTSPDVD	100	16.6	6.7	0
1	G	1145	N1145+A4S3G1F	LDKYFKNHTSPDVD	100	16.6	43	0
1	G	1145	N1145+Unglycosylated	LDKYFKNHTSPDVD	100	22	22	4.6
1	G	1181	N1181+Unglycosylated	VAKNLNE	100	25.6	99.6	48.3
2	G	4	N4+A1S1F	QCVNLTTRTQLPPAYTNSFTRGVYYPD	100	21.6	4.9	0
2	G	4	N4+A2G1F	QCVNLTTRTQLPPAYTNSFTRGVYYPD	100	20.8	6.2	0
2	G	4	N4+A2G2F	QCVNLTTRTQLPPAYTNSFTRGVYYPD; QCVNLTTRTQLPPAYTNSFTRGVYYPDKVFRSSVLHSTQD	100	35.4	8.6	0
2	G	4	N4+A2S1G0F	QCVNLTTRTQLPPAYTNSFTRGVYYPD; QCVNLTTRTQLPPAYTNSFTRGVYYPDKVFRSSVLHSTQD	100	33.4	20.4	0.3
2	G	4	N4+A2S1G1F	QCVNLTTRTQLPPAYTNSFTRGVYYPD; QCVNLTTRTQLPPAYTNSFTRGVYYPDKVFRSSVLHSTQD	100	33.4	34.4	0
2	G	4	N4+A2S2F	QCVNLTTRTQLPPAYTNSFTRGVYYPD	100	18.7	4.7	0
2	G	4	N4+Unglycosylated	QCVNLTTRTQLPPAYTNSFTRGVYYPDKVFRSSVLHSTQD; QCVNLTTRTQLPPAYTNSFTRGVYYPD	100	25.9	16.8	41.7
2	G	109	N109+A1G1	SKTQSLLIVNNATNVVIKVCE	100	13.3	4.7	0
2	G	109	N109+A1G1M4	SKTQSLLIVNNATNVVIKVCE	100	13.3	5.4	0
2	G	109	N109+A1S1	SKTQSLLIVNNATNVVIKVCE	100	15	4.2	0
2	G	109	N109+A1S1M4	SKTQSLLIVNNATNVVIKVCE	100	14.9	3.8	0
2	G	109	N109+A1S1M5	SKTQSLLIVNNATNVVIKVCE	100	14.9	2.6	0
2	G	109	N109+A2S1G1	SKTQSLLIVNNATNVVIKVCE	100	15.3	7.8	0
2	G	109	N109+A2S1G1F	SKTQSLLIVNNATNVVIKVCE	100	13.3	2.2	0
2	G	109	N109+M5	SKTQSLLIVNNATNVVIKVCE	100	13.3	63	0.3
2	G	109	N109+M6	SKTQSLLIVNNATNVVIKVCE	100	13.3	6.2	0
2	G	109	N109+M7	SKTQSLLIVNNATNVVIKVCE	100	13.3	4.9	0
2	G	136	N136+A1G0	FQFCNDPFLGVYYHKNNKSWME	100	24.8	0.5	0
2	G	136	N136+A1G0F	FQFCNDPFLGVYYHKNNKSWME	100	24.8	2.3	0
2	G	136	N136+A1G1F	FQFCNDPFLGVYYHKNNKSWME	100	24.8	2.2	0
2	G	136	N136+A1S1F	FQFCNDPFLGVYYHKNNKSWME	100	24.8	3.1	0
2	G	136	N136+A2G0F	FQFCNDPFLGVYYHKNNKSWME	100	24.8	3	0.2
2	G	136	N136+A2G1F	FQFCNDPFLGVYYHKNNKSWME	100	24.8	9.1	0
2	G	136	N136+A2G2F	FQFCNDPFLGVYYHKNNKSWME	100	24.8	14	0
2	G	136	N136+A2S1G0F	FQFCNDPFLGVYYHKNNKSWME	100	24.8	8.6	0
2	G	136	N136+A2S1G1F	FQFCNDPFLGVYYHKNNKSWME	100	24.8	25.4	0.1
2	G	136	N136+A2S1G1M4	FQFCNDPFLGVYYHKNNKSWME	100	24.8	0.9	0
2	G	136	N136+A2S2F	FQFCNDPFLGVYYHKNNKSWME	100	30	13.7	0
2	G	136	N136+A3S2G1F	FQFCNDPFLGVYYHKNNKSWME	100	31.1	2.2	0
2	G	136	N136+A3S3F	FQFCNDPFLGVYYHKNNKSWME	100	31.4	1.8	0
2	G	136	N136+M5	FQFCNDPFLGVYYHKNNKSWME	100	24.8	3	0
2	G	136	N136+Unglycosylated	FQFCNDPFLGVYYHKNNKSWME	100	24.7	13.2	99.7
2	G	152	N152+A1G0	FRVYSSANNCTFE	100	70.2	1.1	0
2	G	152	N152+A1G1	FRVYSSANNCTFE	100	69.3	2.9	0
2	G	152	N152+A1G1F	FRVYSSANNCTFE	100	59.6	0.9	0
2	G	152	N152+A1G1M4	FRVYSSANNCTFE	100	59.6	1.6	0
2	G	152	N152+A1G1M5	FRVYSSANNCTFE	100	59.6	1.1	0
2	G	152	N152+A1S1	FRVYSSANNCTFE	100	59.6	2.5	0
2	G	152	N152+A1S1F	FRVYSSANNCTFE	100	59.6	0.8	0
2	G	152	N152+A1S1M4	FRVYSSANNCTFE	100	59.6	1.2	0
2	G	152	N152+A1S1M5	FRVYSSANNCTFE	100	59.6	0.6	0
2	G	152	N152+A1S1M5Ac	FRVYSSANNCTFE	100	59.6	0.8	0
2	G	152	N152+A2G1	FRVYSSANNCTFE	100	59.6	1.1	0
2	G	152	N152+A2G2	FRVYSSANNCTFE	100	59.6	4.2	0
2	G	152	N152+A2G2F	FRVYSSANNCTFE	100	59.6	2.7	0
2	G	152	N152+A2S1G1	FRVYSSANNCTFE	100	59.6	3.1	0
2	G	152	N152+A2S1G1F	FRVYSSANNCTFE	100	59.6	2.6	0
2	G	152	N152+A2S2	FRVYSSANNCTFE	100	59.6	0.6	0
2	G	152	N152+A2S2F	FRVYSSANNCTFE	100	59.6	1.4	0
2	G	152	N152+Gn	FRVYSSANNCTFE	100	59.1	3.2	0.1
2	G	152	N152+M3	FRVYSSANNCTFE	100	59.6	6.2	0
2	G	152	N152+M4	FRVYSSANNCTFE	100	59.6	16.9	0
2	G	152	N152+M5	FRVYSSANNCTFE	100	71.3	46.4	0
2	G	152	N152+M6	FRVYSSANNCTFE	100	70	3.4	0
2	G	269	N269+A1G0	NGTITDAVDCALDPLSE; NGTITD	100	46.1	4.6	3.4
2	G	269	N269+A1G0M4	NGTITD	100	8.8	7.6	5.3
2	G	269	N269+A1G1	NGTITDAVDCALDPLSE; NGTITD	100	41.8	6.1	4.3
2	G	269	N269+A1G1M4	NGTITDAVDCALDPLSE; NGTITD	100	33.6	4	2.6
2	G	269	N269+A1G1M5	NGTITDAVDCALDPLSE; NGTITD	100	33.6	2.5	2
2	G	269	N269+A1S1	NGTITDAVDCALDPLSE; NGTITD	100	33.6	3.3	2.2
2	G	269	N269+A1S1M4	NGTITD	100	8.8	1.5	1.2
2	G	269	N269+A2G0	NGTITD	100	8.8	1.8	1.3
2	G	269	N269+A2G0M4	NGTITD	100	12.5	6.4	4.5
2	G	269	N269+A2G1	NGTITDAVDCALDPLSE	100	24.3	15.1	5
2	G	269	N269+A2G1F	NGTITDAVDCALDPLSE	100	24.7	1.7	0.3
2	G	269	N269+A2G2	NGTITDAVDCALDPLSE; NGTITD	100	38.2	11	6.4
2	G	269	N269+A2G2F	NGTITDAVDCALDPLSE; NGTITD	100	39.4	3	0.7
2	G	269	N269+A2S1G0	NGTITDAVDCALDPLSE; NGTITD	100	33.6	1.7	1.1
2	G	269	N269+A2S1G1	NGTITDAVDCALDPLSE; NGTITD	100	39.5	6.6	3.8
2	G	269	N269+A2S1G1F	NGTITD	100	15.2	2.5	0.8
2	G	269	N269+A3G1	NGTITDAVDCALDPLSE	100	24.7	1.6	1
2	G	269	N269+A3G2	NGTITDAVDCALDPLSE; NGTITD	100	38.6	3.4	2.3
2	G	269	N269+A3G3	NGTITDAVDCALDPLSE; NGTITD	100	37.7	4.9	3.4
2	G	269	N269+A3G3F	NGTITDAVDCALDPLSE	100	24.7	1.1	0.4
2	G	269	N269+A3S1G2	NGTITDAVDCALDPLSE; NGTITD	100	41.3	3.9	2.9
2	G	269	N269+Gn	NGTITDAVDCALDPLSE	100	24.7	1.5	0.7
2	G	269	N269+M3	NGTITDAVDCALDPLSE; NGTITD	100	33.6	3.7	2.3
2	G	269	N269+M4	NGTITD	100	8.8	6.8	4.8
2	G	269	N269+M5	NGTITDAVDCALDPLSE; NGTITD	100	46	11.2	8
2	G	318	N318+A1G0	SIVRFPNITNLCPFGE	100	52.1	0.5	0
2	G	318	N318+A1G0F	SIVRFPNITNLCPFGE	100	52.1	2.8	0
2	G	318	N318+A1G1	SIVRFPNITNLCPFGE	100	52.1	0.5	0
2	G	318	N318+A1G1F	SIVRFPNITNLCPFGE	100	52.1	3.8	0
2	G	318	N318+A1G1M5	SIVRFPNITNLCPFGE	100	52.1	0.4	0
2	G	318	N318+A1S1	SIVRFPNITNLCPFGE	100	52.1	0.8	0
2	G	318	N318+A1S1F	SIVRFPNITNLCPFGE	100	58.1	2.9	0
2	G	318	N318+A1S1M5	SIVRFPNITNLCPFGE	100	52.1	0.4	0
2	G	318	N318+A2G0F	SIVRFPNITNLCPFGE	100	52.1	2.6	0
2	G	318	N318+A2G1	SIVRFPNITNLCPFGE	100	52.1	0.8	0
2	G	318	N318+A2G1F	SIVRFPNITNLCPFGE	100	52.1	9.2	0
2	G	318	N318+A2G2	SIVRFPNITNLCPFGE	100	52.1	0.6	0
2	G	318	N318+A2G2F	SIVRFPNITNLCPFGE	100	52.1	13.2	0
2	G	318	N318+A2S1G0	SIVRFPNITNLCPFGE	100	52.1	1	0
2	G	318	N318+A2S1G0F	SIVRFPNITNLCPFGE	100	52.1	13.9	0
2	G	318	N318+A2S1G1	SIVRFPNITNLCPFGE	100	52.1	1.2	0
2	G	318	N318+A2S1G1F	SIVRFPNITNLCPFGE	100	52.1	34.4	0
2	G	318	N318+A2S2F	SIVRFPNITNLCPFGE	100	57.7	6.6	0
2	G	318	N318+A3G3F	SIVRFPNITNLCPFGE	100	52.1	0.6	0
2	G	318	N318+A3S1G1F	SIVRFPNITNLCPFGE	100	52.1	0.6	0
2	G	318	N318+A3S1G2F	SIVRFPNITNLCPFGE	100	59	2	0
2	G	318	N318+A3S2G1F	SIVRFPNITNLCPFGE	100	60	1.4	0
2	G	318	N318+M5	SIVRFPNITNLCPFGE	100	58.3	2	0
2	G	318	N318+Unglycosylated	SIVRFPNITNLCPFGE	100	27	0.3	6.6
2	G	330	N330+A1G0	VFNATRFASVYAWNRKRISNCVAD	100	17.7	1.2	0
2	G	330	N330+A1G0F	VFNATRFASVYAWNRKRISNCVAD	100	24.3	4	0
2	G	330	N330+A1G0M4	VFNATRFASVYAWNRKRISNCVAD	100	24.1	2.2	0
2	G	330	N330+A1G0M4F	VFNATRFASVYAWNRKRISNCVAD	100	24.4	5	0
2	G	330	N330+A1G1F	VFNATRFASVYAWNRKRISNCVAD	100	17.7	2.2	0
2	G	330	N330+A1G1M5	VFNATRFASVYAWNRKRISNCVAD	100	17.7	1	0
2	G	330	N330+A1S1	VFNATRFASVYAWNRKRISNCVAD	100	17.7	0.9	0
2	G	330	N330+A1S1F	VFNATRFASVYAWNRKRISNCVAD	100	23.7	1.5	0
2	G	330	N330+A2G0F	VFNATRFASVYAWNRKRISNCVAD	100	26.9	2.5	0
2	G	330	N330+A2G1	VFNATRFASVYAWNRKRISNCVAD	100	23.9	1.2	0
2	G	330	N330+A2G1F	VFNATRFASVYAWNRKRISNCVAD	100	23.8	10	0
2	G	330	N330+A2G2	VFNATRFASVYAWNRKRISNCVAD	100	23.7	2.1	0
2	G	330	N330+A2G2F	VFNATRFASVYAWNRKRISNCVAD	100	17.7	18.4	0
2	G	330	N330+A2S1G0F	VFNATRFASVYAWNRKRISNCVAD	100	17.7	2.8	0
2	G	330	N330+A2S1G1	VFNATRFASVYAWNRKRISNCVAD	100	17.7	1.1	0
2	G	330	N330+A2S1G1F	VFNATRFASVYAWNRKRISNCVAD	100	17.7	10.9	0
2	G	330	N330+A2S2F	VFNATRFASVYAWNRKRISNCVAD	100	17.7	3.1	0
2	G	330	N330+M3	VFNATRFASVYAWNRKRISNCVAD	100	24.5	4.8	4.7
2	G	330	N330+M4	VFNATRFASVYAWNRKRISNCVAD	100	17.7	8.5	0
2	G	330	N330+M5	VFNATRFASVYAWNRKRISNCVAD	100	26.2	21.1	0
2	G	590+603	~N590+A4S1Ga3	ITPCSFGGVSVITPGTNTSNQVAVLYQGVNCTE	100	1.6	46.3	100
2	G	590+603	~N590+A4S2G0F	ITPCSFGGVSVITPGTNTSNQVAVLYQGVNCTE	100	1.6	53.7	0
2	G	590+603	~N603+A3Ga2G1	ITPCSFGGVSVITPGTNTSNQVAVLYQGVNCTE	100	3.9	14.7	0.7
2	G	590+603	~N603+A3Ga3	ITPCSFGGVSVITPGTNTSNQVAVLYQGVNCTE	100	3.9	24.8	0.5
2	G	590+603	~N603+A4Ga2G2	ITPCSFGGVSVITPGTNTSNQVAVLYQGVNCTE	100	3.9	20.4	0
2	G	590+603	~N603+A4Ga3G1	ITPCSFGGVSVITPGTNTSNQVAVLYQGVNCTE	100	3.9	40.2	0
2	G	644	N644+A1G0F	HVNNSYE	100	14.2	3.4	0
2	G	644	N644+A1G1F	HVNNSYE	100	14.2	4.2	0
2	G	644	N644+A1S1F	HVNNSYE	100	14.2	5.9	0
2	G	644	N644+A2G0F	HVNNSYE	100	17.8	2.8	0
2	G	644	N644+A2G1F	VPVAIHADQLTPTWRVYSTGSNVFQTRAGCLIGAEHVNNSYE	95.5	25.3	11.9	0
2	G	644	N644+A2G2F	HVNNSYE	100	17.7	15.8	0
2	G	644	N644+A2S1G0F	HVNNSYE	100	18	10.6	0
2	G	644	N644+A2S1G1F	VPVAIHADQLTPTWRVYSTGSNVFQTRAGCLIGAEHVNNSYE	96.1	34.5	35.9	0.1
2	G	644	N644+A2S2F	HVNNSYE	100	14.2	7.6	0
2	G	644	N644+A3G3F	HVNNSYE	100	14.2	1	0
2	G	644	N644+A3S1G2F	HVNNSYE	100	14.2	2.4	0
2	G	644	N644+M5	HVNNSYE	100	14.2	1.7	0
2	G	644	N644+Unglycosylated	HVNNSYE	100	21.4	4.3	4.4
2	G	696+704	~N704+A4S2G0F	NSVAYSNNSIAIPTNFTISVTTE	97.2	4	41.3	23.4
2	G	696+704	~N704+A4S2G1F	NSVAYSNNSIAIPTNFTISVTTE	99	5.3	31.1	57.3
2	G	696+704	~N704+A4S2Ga1G0F	NSVAYSNNSIAIPTNFTISVTTE	99.2	5.3	30.5	24.1
2	G	788	N788+A1S1M4	FGGFNFSQILPDPSKPSKRSPIED; FGGFNFSQILPDPSKPSKRSPIE	100	50.3	1.6	0
2	G	788	N788+A1S1M5	FGGFNFSQILPDPSKPSKRSPIED; FGGFNFSQILPDPSKPSKRSPIEDLLFNKVTLAD	100	46.9	1.6	0
2	G	788	N788+A4S4	FGGFNFSQILPDPSKPSKRSPIE	100	19.1	14.7	0
2	G	788	N788+M3	FGGFNFSQILPDPSKPSKRSPIED	100	32.5	1	0
2	G	788	N788+M5	FGGFNFSQILPDPSKPSKRSPIED; FGGFNFSQILPDPSKPSKRSPIE; FGGFNFSQILPDPSKPSKRSPIEDLLFNKVTLAD	100	64.7	51.6	0.1
2	G	788	N788+M6	FGGFNFSQILPDPSKPSKRSPIED; FGGFNFSQILPDPSKPSKRSPIE; FGGFNFSQILPDPSKPSKRSPIEDLLFNKVTLAD	100	64.7	11	0
2	G	788	N788+M7	FGGFNFSQILPDPSKPSKRSPIED; FGGFNFSQILPDPSKPSKRSPIE; FGGFNFSQILPDPSKPSKRSPIEDLLFNKVTLAD	100	64.7	25.8	0.1
2	G	788	N788+M8	FGGFNFSQILPDPSKPSKRSPIED; FGGFNFSQILPDPSKPSKRSPIE; FGGFNFSQILPDPSKPSKRSPIEDLLFNKVTLAD	100	64.7	5.1	0
2	G	1061	N1061+A1G0	KNFTTAPAICHD	100	75	1.8	0
2	G	1061	N1061+A1G0F	KNFTTAPAICHD	100	75	0.8	0
2	G	1061	N1061+A1G1	KNFTTAPAICHD	100	75	2.1	0
2	G	1061	N1061+A1G1F	KNFTTAPAICHD	100	75	1.6	0
2	G	1061	N1061+A1G1M4	KNFTTAPAICHD	100	75	1.6	0
2	G	1061	N1061+A1G1M4F	KNFTTAPAICHD	100	75	0.4	0
2	G	1061	N1061+A1G1M5	KNFTTAPAICHD	100	75	1.6	0
2	G	1061	N1061+A1S1	KNFTTAPAICHD	100	75	1.7	0
2	G	1061	N1061+A1S1F	KNFTTAPAICHD	100	75	1.8	0
2	G	1061	N1061+A1S1M4	KNFTTAPAICHD	100	75	1.3	0
2	G	1061	N1061+A1S1M4F	KNFTTAPAICHD	100	75	0.4	0
2	G	1061	N1061+A1S1M5	KNFTTAPAICHD	100	75	1	0
2	G	1061	N1061+A2G0	KNFTTAPAICHD	100	75	0.6	0
2	G	1061	N1061+A2G0F	KNFTTAPAICHD	100	75	0.8	0
2	G	1061	N1061+A2G1	KNFTTAPAICHD	100	75	1.8	0
2	G	1061	N1061+A2G1F	KNFTTAPAICHD	100	75	2.1	0
2	G	1061	N1061+A2G2	KNFTTAPAICHD	100	75	2.6	0
2	G	1061	N1061+A2G2F	KNFTTAPAICHD	100	75	3.7	0
2	G	1061	N1061+A2S1G0	KNFTTAPAICHD	100	75	0.8	0
2	G	1061	N1061+A2S1G0F	KNFTTAPAICHD	100	75	1.2	0
2	G	1061	N1061+A2S1G1	KNFTTAPAICHD	100	75	2.5	0
2	G	1061	N1061+A2S1G1F	KNFTTAPAICHD	100	75	2.9	0
2	G	1061	N1061+A2S2F	KNFTTAPAICHD	99.9	75	0.4	0
2	G	1061	N1061+A3G2F	KNFTTAPAICHD	100	75	0.2	0
2	G	1061	N1061+A3G3	KNFTTAPAICHD	100	75	0.3	0
2	G	1061	N1061+A3G3F	KNFTTAPAICHD	100	75	0.5	0
2	G	1061	N1061+M3	KNFTTAPAICHD	100	75	1	0
2	G	1061	N1061+M4	KNFTTAPAICHD	100	75	2.9	0
2	G	1061	N1061+M5	KNFTTAPAICHD	100	75	53.5	0
2	G	1061	N1061+M6	KNFTTAPAICHD	100	75	4.2	0
2	G	1061	N1061+M7	KNFTTAPAICHD	100	75	0.3	0
2	G	1061	N1061+Unglycosylated	KNFTTAPAICHD	100	99.8	1.9	1.9
2	G	1085	N1085+A1G0	GVFVSNGTHWFVTQRNFYEPQIITTD; GVFVSNGTHWFVTQRNFYE	100	75.4	3.1	0
2	G	1085	N1085+A1G0M5	GVFVSNGTHWFVTQRNFYEPQIITTD; GVFVSNGTHWFVTQRNFYE	100	75.3	4.7	0
2	G	1085	N1085+A1G1	GVFVSNGTHWFVTQRNFYEPQIITTD; GVFVSNGTHWFVTQRNFYE	100	75.3	4.8	0
2	G	1085	N1085+A1G1M5	GVFVSNGTHWFVTQRNFYEPQIITTD; GVFVSNGTHWFVTQRNFYE	100	75.2	9.5	0
2	G	1085	N1085+A1S1	GVFVSNGTHWFVTQRNFYE	100	36	4.8	0
2	G	1085	N1085+A1S1M4	GVFVSNGTHWFVTQRNFYEPQIITTD; GVFVSNGTHWFVTQRNFYE	100	81.5	2.2	0
2	G	1085	N1085+A1S1M5	GVFVSNGTHWFVTQRNFYEPQIITTD; GVFVSNGTHWFVTQRNFYE	100	81.5	7.3	0
2	G	1085	N1085+A2G1	GVFVSNGTHWFVTQRNFYE	100	42	2.8	0
2	G	1085	N1085+A2G2	GVFVSNGTHWFVTQRNFYEPQIITTD; GVFVSNGTHWFVTQRNFYE	100	75.2	9.7	0
2	G	1085	N1085+A2S1G0	GVFVSNGTHWFVTQRNFYE	100	42.9	3.8	0
2	G	1085	N1085+A2S1G1	GVFVSNGTHWFVTQRNFYE	100	43.3	16.1	0
2	G	1085	N1085+A3G3	GVFVSNGTHWFVTQRNFYEPQIITTD	100	33.8	4.6	0
2	G	1085	N1085+A3S1G2	GVFVSNGTHWFVTQRNFYEPQIITTD	100	33.8	6.1	0
2	G	1085	N1085+M5	GVFVSNGTHWFVTQRNFYEPQIITTD; GVFVSNGTHWFVTQRNFYE	100	75.5	21.2	0
2	G	1085	N1085+M6	GVFVSNGTHWFVTQRNFYE	100	36	3.8	0
2	G	1085	N1085+M7	GVFVSNGTHWFVTQRNFYEPQIITTD; GVFVSNGTHWFVTQRNFYE	100	75.4	10.8	0
2	G	1121	N1121+A1G0	NTFVSGNCDVVIGIVNNTVYDPLQPE; VVIGIVNNTVYDPLQPE	100	71.5	3.1	0.1
2	G	1121	N1121+A1G0F	NTFVSGNCDVVIGIVNNTVYDPLQPE; VVIGIVNNTVYDPLQPE	100	68.5	2.3	0.1
2	G	1121	N1121+A1G1	NTFVSGNCDVVIGIVNNTVYDPLQPE; VVIGIVNNTVYDPLQPE	100	69.1	3.4	0.2
2	G	1121	N1121+A1G1F	NTFVSGNCDVVIGIVNNTVYDPLQPE; VVIGIVNNTVYDPLQPE	100	69	2.7	0.1
2	G	1121	N1121+A1G1M4	NTFVSGNCDVVIGIVNNTVYDPLQPE; VVIGIVNNTVYDPLQPE	100	69.5	2.8	0.1
2	G	1121	N1121+A1G1M5	NTFVSGNCDVVIGIVNNTVYDPLQPE	100	48.3	1.7	0.1
2	G	1121	N1121+A1S1	NTFVSGNCDVVIGIVNNTVYDPLQPE; VVIGIVNNTVYDPLQPE	100	69.4	1.5	0.1
2	G	1121	N1121+A1S1F	NTFVSGNCDVVIGIVNNTVYDPLQPE; VVIGIVNNTVYDPLQPE	100	69.4	1.7	0.1
2	G	1121	N1121+A1S1M4	NTFVSGNCDVVIGIVNNTVYDPLQPE	100	35.3	1.4	0.1
2	G	1121	N1121+A2G0	NTFVSGNCDVVIGIVNNTVYDPLQPE	100	48.3	2	0.1
2	G	1121	N1121+A2G0F	NTFVSGNCDVVIGIVNNTVYDPLQPE; VVIGIVNNTVYDPLQPE	100	68.9	4.9	0.1
2	G	1121	N1121+A2G1	NTFVSGNCDVVIGIVNNTVYDPLQPE; VVIGIVNNTVYDPLQPE	100	68.8	4.3	0.2
2	G	1121	N1121+A2G1F	NTFVSGNCDVVIGIVNNTVYDPLQPE; VVIGIVNNTVYDPLQPE	100	68.7	11.4	0.3
2	G	1121	N1121+A2G2	NTFVSGNCDVVIGIVNNTVYDPLQPE	100	47.7	2.1	0.1
2	G	1121	N1121+A2G2F	NTFVSGNCDVVIGIVNNTVYDPLQPE; VVIGIVNNTVYDPLQPE	100	71.4	6.8	0.2
2	G	1121	N1121+A2S1G0	NTFVSGNCDVVIGIVNNTVYDPLQPE; VVIGIVNNTVYDPLQPE	100	68.9	2.5	0.1
2	G	1121	N1121+A2S1G0F	NTFVSGNCDVVIGIVNNTVYDPLQPE; VVIGIVNNTVYDPLQPE	100	71.2	6.6	0.3
2	G	1121	N1121+A2S1G1	NTFVSGNCDVVIGIVNNTVYDPLQPE; VVIGIVNNTVYDPLQPE	100	68.4	2.1	0.1
2	G	1121	N1121+A2S1G1F	NTFVSGNCDVVIGIVNNTVYDPLQPE; VVIGIVNNTVYDPLQPE	100	71.3	8.8	0.4
2	G	1121	N1121+A3G2F	NTFVSGNCDVVIGIVNNTVYDPLQPE	100	35.3	1.1	0
2	G	1121	N1121+A3G3F	NTFVSGNCDVVIGIVNNTVYDPLQPE	100	35.3	0.7	0
2	G	1121	N1121+A4Ga1G1	NTFVSGNCDVVIGIVNNTVYDPLQPELDSFKEE	98.4	13.4	86.4	0.1
2	G	1121	N1121+A4Ga2G2	NTFVSGNCDVVIGIVNNTVYDPLQPELDSFKEE	96.1	13.1	9.2	0
2	G	1121	N1121+M4	NTFVSGNCDVVIGIVNNTVYDPLQPE; VVIGIVNNTVYDPLQPE	100	68.3	2	0.1
2	G	1121	N1121+M5	NTFVSGNCDVVIGIVNNTVYDPLQPE; VVIGIVNNTVYDPLQPE	100	70.9	14.6	0.6
2	G	1121	N1121+M7	NTFVSGNCDVVIGIVNNTVYDPLQPE	100	47.7	1.2	0.1
2	G	1121	N1121+Unglycosylated	VVIGIVNNTVYDPLQPE; NTFVSGNCDVVIGIVNNTVYDPLQPE	100	48.8	6.5	6.9
2	G	1145	N1145+A2S1G1F	LDKYFKNHTSPDVD	99.8	11.2	7.3	0
2	G	1145	N1145+A2Sg1G0	SFKEELDKYFKNHTSPDVD	100	2.4	6.2	NaN
2	G	1145	N1145+A2Sg1S1	SFKEELDKYFKNHTSPDVD	99.1	2.4	9.4	NaN
2	G	1145	N1145+A3S2G1F	LDKYFKNHTSPDVD	98.3	11.2	14.4	0
2	G	1145	N1145+A3Sg1G0	SFKEELDKYFKNHTSPDVD	100	2.4	8.5	NaN
2	G	1145	N1145+A3Sg1S1G0	SFKEELDKYFKNHTSPDVD	100	2.4	28.8	NaN
2	G	1145	N1145+A3Sg1S2	SFKEELDKYFKNHTSPDVD	100	3.3	47.1	NaN
2	G	1145	N1145+A4G4F	KYFKNHTSPDVD	99.2	2	54.9	0
2	G	1145	N1145+A4S1G3F	LDKYFKNHTSPDVD	99.8	11.2	25.3	0
2	G	1145	N1145+A4S3G1F	KYFKNHTSPDVD	99.2	2	26.6	0
2	G	1145	N1145+Unglycosylated	LDKYFKNHTSPDVD; KYFKNHTSPDVD	100	17.1	29.1	4.4
2	G	1181	N1181+Unglycosylated	VAKNLNE	100	18.8	99.6	48.1
3	G	4	N4+A1S1F	QCVNLTTRTQLPPAYTNSFTRGVYYPD	100	27.3	4.7	0
3	G	4	N4+A2G1F	QCVNLTTRTQLPPAYTNSFTRGVYYPD	100	26.1	6.1	0
3	G	4	N4+A2G2F	QCVNLTTRTQLPPAYTNSFTRGVYYPD	100	28.3	10.5	0
3	G	4	N4+A2S1G0F	QCVNLTTRTQLPPAYTNSFTRGVYYPD	100	23.3	19.9	0.5
3	G	4	N4+A2S1G1F	QCVNLTTRTQLPPAYTNSFTRGVYYPD; QCVNLTTRTQLPPAYTNSFTRGVYYPDKVFRSSVLHSTQD	100	34.1	41.3	0.1
3	G	4	N4+A2S2F	QCVNLTTRTQLPPAYTNSFTRGVYYPD	100	23.3	5.1	0
3	G	4	N4+Unglycosylated	QCVNLTTRTQLPPAYTNSFTRGVYYPD; QCVNLTTRTQLPPAYTNSFTRGVYYPDKVFRSSVLHSTQD	100	45.1	12.1	51.8
3	G	109	N109+A1G1	SKTQSLLIVNNATNVVIKVCE	100	18.7	4.7	0
3	G	109	N109+A1G1M4	SKTQSLLIVNNATNVVIKVCE	100	18.7	5.9	0
3	G	109	N109+A1G1M5	SKTQSLLIVNNATNVVIKVCE	100	18.7	2.7	0
3	G	109	N109+A1S1	SKTQSLLIVNNATNVVIKVCE	100	20.9	4.1	0
3	G	109	N109+A1S1M4	SKTQSLLIVNNATNVVIKVCE	100	20.8	3.9	0
3	G	109	N109+A1S1M5	SKTQSLLIVNNATNVVIKVCE	100	20.8	2.6	0
3	G	109	N109+A2G2	SKTQSLLIVNNATNVVIKVCE	100	21.4	4	0.2
3	G	109	N109+A2S1G1	SKTQSLLIVNNATNVVIKVCE	100	21.4	7.2	0
3	G	109	N109+A2S1G1F	SKTQSLLIVNNATNVVIKVCE	100	20.7	2.7	0
3	G	109	N109+M5	SKTQSLLIVNNATNVVIKVCE	100	18.7	59.8	0.3
3	G	109	N109+M6	SKTQSLLIVNNATNVVIKVCE	100	18.7	4.8	0
3	G	109	N109+M7	SKTQSLLIVNNATNVVIKVCE	100	18.7	3.3	0
3	G	136	N136+A1G0	FQFCNDPFLGVYYHKNNKSWME	100	81.1	0.3	0
3	G	136	N136+A1G0F	FQFCNDPFLGVYYHKNNKSWME	100	81.1	1.8	0
3	G	136	N136+A1G1F	FQFCNDPFLGVYYHKNNKSWME	100	81.1	2.1	0
3	G	136	N136+A1S1F	FQFCNDPFLGVYYHKNNKSWME	100	81.1	3.6	0
3	G	136	N136+A2G0F	FQFCNDPFLGVYYHKNNKSWME	100	81.1	2.5	0
3	G	136	N136+A2G1F	FQFCNDPFLGVYYHKNNKSWME	100	81.1	8.6	0
3	G	136	N136+A2G2F	FQFCNDPFLGVYYHKNNKSWME	100	81.1	15	0
3	G	136	N136+A2S1G0F	FQFCNDPFLGVYYHKNNKSWME	100	81.1	8.8	0
3	G	136	N136+A2S1G0M5	FQFCNDPFLGVYYHKNNKSWME	100	81.1	0.8	0
3	G	136	N136+A2S1G1F	FQFCNDPFLGVYYHKNNKSWME	100	81.1	26.5	0
3	G	136	N136+A2S2F	FQFCNDPFLGVYYHKNNKSWME	100	86.8	14.6	0
3	G	136	N136+A3S1G1	FQFCNDPFLGVYYHKNNKSWME	99.9	81.1	0.4	0
3	G	136	N136+A3S2G1F	FQFCNDPFLGVYYHKNNKSWME	100	88.7	2.6	0
3	G	136	N136+A3S3F	FQFCNDPFLGVYYHKNNKSWME	100	88.7	2	0
3	G	136	N136+M5	FQFCNDPFLGVYYHKNNKSWME	100	81.1	2.3	0
3	G	136	N136+Unglycosylated	FQFCNDPFLGVYYHKNNKSWME	100	81.1	10.8	6.3
3	G	152	N152+A1G0	FRVYSSANNCTFE	100	101.6	1.1	0
3	G	152	N152+A1G1	FRVYSSANNCTFE	100	88.3	3.8	0
3	G	152	N152+A1G1F	FRVYSSANNCTFE	100	88.3	1	0
3	G	152	N152+A1G1M4	FRVYSSANNCTFE	100	88.3	1.8	0
3	G	152	N152+A1G1M5	FRVYSSANNCTFE	100	88.3	1.2	0
3	G	152	N152+A1S1	FRVYSSANNCTFE	100	88.3	2.6	0
3	G	152	N152+A1S1F	FRVYSSANNCTFE	100	88.3	0.8	0
3	G	152	N152+A1S1M4	FRVYSSANNCTFE	100	88.3	1.3	0
3	G	152	N152+A1S1M5	FRVYSSANNCTFE	100	88.3	0.7	0
3	G	152	N152+A1S1M5Ac	FRVYSSANNCTFE	100	88.3	0.9	0
3	G	152	N152+A2G1	FRVYSSANNCTFE	100	88.3	1.1	0
3	G	152	N152+A2G2	FRVYSSANNCTFE	100	88.3	4.7	0
3	G	152	N152+A2G2F	FRVYSSANNCTFE	100	88.3	2.8	0
3	G	152	N152+A2S1G1	FRVYSSANNCTFE	100	88.3	3.4	0
3	G	152	N152+A2S1G1F	FRVYSSANNCTFE	100	88.3	2.6	0
3	G	152	N152+A2S2	FRVYSSANNCTFE	100	88.3	0.7	0
3	G	152	N152+A2S2F	FRVYSSANNCTFE	100	88.3	1.3	0
3	G	152	N152+A3G3F	FRVYSSANNCTFE	100	88.3	0.3	0
3	G	152	N152+Gn	FRVYSSANNCTFE	100	87.4	3.2	0.2
3	G	152	N152+M3	FRVYSSANNCTFE	100	88.3	6	0
3	G	152	N152+M4	FRVYSSANNCTFE	100	88.3	16.5	0
3	G	152	N152+M5	FRVYSSANNCTFE	100	104.9	46.9	0
3	G	152	N152+M6	FRVYSSANNCTFE	100	101.3	2.6	0
3	G	269	N269+A1G0	NGTITDAVDCALDPLSE; NGTITD	100	62.4	4.8	3.4
3	G	269	N269+A1G0M4	NGTITD	100	15.4	1.4	0.5
3	G	269	N269+A1G1	NGTITDAVDCALDPLSE; NGTITD	100	57.1	8.2	5.9
3	G	269	N269+A1G1M4	NGTITDAVDCALDPLSE; NGTITD	100	46.9	4.2	2.7
3	G	269	N269+A1G1M5	NGTITD; NGTITDAVDCALDPLSE	100	46.9	2.4	2
3	G	269	N269+A1S1	NGTITDAVDCALDPLSE; NGTITD	100	46.9	3.4	2.3
3	G	269	N269+A1S1M4	NGTITD	100	15.2	1.5	1.1
3	G	269	N269+A1S1M5	NGTITD	100	15.2	0.9	0.8
3	G	269	N269+A2G0	NGTITD	100	15.2	1.5	1.1
3	G	269	N269+A2G0M5	NGTITD	100	23.5	9.7	6.8
3	G	269	N269+A2G1	NGTITDAVDCALDPLSE; NGTITD	100	53	11.7	4.9
3	G	269	N269+A2G1F	NGTITD	100	15.2	0.8	0.2
3	G	269	N269+A2G2	NGTITDAVDCALDPLSE; NGTITD	100	46.9	8.9	4.9
3	G	269	N269+A2G2F	NGTITDAVDCALDPLSE; NGTITD	100	57.5	2.9	0.7
3	G	269	N269+A2S1G0	NGTITD; NGTITDAVDCALDPLSE	100	56.2	1.9	1.4
3	G	269	N269+A2S1G1	NGTITDAVDCALDPLSE; NGTITD	100	57.9	6.9	4.1
3	G	269	N269+A2S1G1F	NGTITD	100	26.5	2.1	0.7
3	G	269	N269+A2S2F	NGTITD	100	15.2	1.2	0.4
3	G	269	N269+A3G1	NGTITDAVDCALDPLSE	100	31.6	1.6	1
3	G	269	N269+A3G2	NGTITDAVDCALDPLSE; NGTITD	100	55.3	3.6	2.4
3	G	269	N269+A3G3	NGTITDAVDCALDPLSE; NGTITD	100	53.9	5.3	3.6
3	G	269	N269+A3G3F	NGTITD	100	15.2	0.9	0.5
3	G	269	N269+A3S1G2	NGTITDAVDCALDPLSE; NGTITD	100	56.5	4.3	3.1
3	G	269	N269+A3S2G1	NGTITD	100	15.2	1.7	1.5
3	G	269	N269+M3	NGTITDAVDCALDPLSE; NGTITD	100	58.5	2.6	1.9
3	G	269	N269+M4	NGTITD	100	15.2	5.4	4
3	G	269	N269+M5	NGTITDAVDCALDPLSE; NGTITD	100	61.5	9.8	6.9
3	G	318	N318+A1G0	SIVRFPNITNLCPFGE	100	73.6	0.3	0
3	G	318	N318+A1G0F	SIVRFPNITNLCPFGE	100	80.3	3	0
3	G	318	N318+A1G1	SIVRFPNITNLCPFGE	100	73.6	0.4	0
3	G	318	N318+A1G1F	SIVRFPNITNLCPFGE	100	73.6	3.8	0
3	G	318	N318+A1G1M5	SIVRFPNITNLCPFGE	100	73.6	0.3	0
3	G	318	N318+A1S1	SIVRFPNITNLCPFGE	100	73.6	0.7	0
3	G	318	N318+A1S1F	SIVRFPNITNLCPFGE	100	81.3	2.7	0
3	G	318	N318+A1S1M4	SIVRFPNITNLCPFGE	100	73.6	0.3	0
3	G	318	N318+A1S1M5	SIVRFPNITNLCPFGE	100	73.6	0.4	0
3	G	318	N318+A2G0F	SIVRFPNITNLCPFGE	100	73.6	2	0
3	G	318	N318+A2G1	SIVRFPNITNLCPFGE	100	73.6	0.7	0
3	G	318	N318+A2G1F	SIVRFPNITNLCPFGE; SIVRFPNITNLCPFGE	100	73.6	9.4	0
3	G	318	N318+A2G2	SIVRFPNITNLCPFGE	100	73.6	0.6	0
3	G	318	N318+A2G2F	SIVRFPNITNLCPFGE	100	73.6	13.5	0
3	G	318	N318+A2S1G0	SIVRFPNITNLCPFGE	100	73.6	1	0
3	G	318	N318+A2S1G0F	SIVRFPNITNLCPFGE	100	73.6	13.3	0
3	G	318	N318+A2S1G1	SIVRFPNITNLCPFGE	100	73.6	1.3	0
3	G	318	N318+A2S1G1F	SIVRFPNITNLCPFGE	100	73.6	35.6	0
3	G	318	N318+A2S2F	SIVRFPNITNLCPFGE	100	80.9	6.9	0
3	G	318	N318+A3G3F	SIVRFPNITNLCPFGE	100	73.6	0.6	0
3	G	318	N318+A3S1G1F	SIVRFPNITNLCPFGE	100	73.6	0.6	0
3	G	318	N318+A3S1G2F	SIVRFPNITNLCPFGE	100	82.3	2.1	0
3	G	318	N318+A3S2G1F	SIVRFPNITNLCPFGE	100	83.2	1.4	0
3	G	318	N318+M4	SIVRFPNITNLCPFGE	100	73.6	0.3	0
3	G	318	N318+M5	SIVRFPNITNLCPFGE	100	81.4	1.4	0
3	G	318	N318+Unglycosylated	SIVRFPNITNLCPFGE	100	34.2	0.2	8
3	G	330	N330+A1G0	VFNATRFASVYAWNRKRISNCVAD	100	18.9	1.2	0
3	G	330	N330+A1G0F	VFNATRFASVYAWNRKRISNCVAD	100	25.9	4	0
3	G	330	N330+A1G0M4F	VFNATRFASVYAWNRKRISNCVAD	100	25.9	5.2	0
3	G	330	N330+A1G0M5F	VFNATRFASVYAWNRKRISNCVAD	100	18.9	0.6	0
3	G	330	N330+A1G1	VFNATRFASVYAWNRKRISNCVAD	100	25.6	2.4	0
3	G	330	N330+A1G1F	VFNATRFASVYAWNRKRISNCVAD	100	18.9	2.8	0
3	G	330	N330+A1G1M5	VFNATRFASVYAWNRKRISNCVAD	100	18.9	1	0
3	G	330	N330+A1S1	VFNATRFASVYAWNRKRISNCVAD	100	18.9	0.9	0
3	G	330	N330+A1S1F	VFNATRFASVYAWNRKRISNCVAD	100	25.2	1.6	0
3	G	330	N330+A2G0F	VFNATRFASVYAWNRKRISNCVAD	100	25.4	2.5	0
3	G	330	N330+A2G1	VFNATRFASVYAWNRKRISNCVAD	100	25.4	1.7	0
3	G	330	N330+A2G1F	VFNATRFASVYAWNRKRISNCVAD	100	28	10.5	0
3	G	330	N330+A2G2	VFNATRFASVYAWNRKRISNCVAD	100	25.2	2.3	0
3	G	330	N330+A2G2F	VFNATRFASVYAWNRKRISNCVAD	100	18.9	18.6	0.1
3	G	330	N330+A2S1G0F	VFNATRFASVYAWNRKRISNCVAD	100	18.9	2.8	0
3	G	330	N330+A2S1G1	VFNATRFASVYAWNRKRISNCVAD	100	18.9	1.3	0
3	G	330	N330+A2S1G1F	VFNATRFASVYAWNRKRISNCVAD	100	18.9	11.5	0
3	G	330	N330+A2S2F	VFNATRFASVYAWNRKRISNCVAD	100	18.9	3.3	0
3	G	330	N330+M3	VFNATRFASVYAWNRKRISNCVAD	100	25.2	2.8	0
3	G	330	N330+M4	VFNATRFASVYAWNRKRISNCVAD	100	18.9	7.6	0
3	G	330	N330+M5	VFNATRFASVYAWNRKRISNCVAD	100	28.6	19.5	0
3	G	590+603	~N603+A1G0M5	ITPCSFGGVSVITPGTNTSNQVAVLYQGVNCTE	99.2	2.3	14.7	0
3	G	590+603	~N603+A3Ga2G1	ITPCSFGGVSVITPGTNTSNQVAVLYQGVNCTE	99.2	3.6	24.3	0
3	G	590+603	~N603+A4Ga3G1	ITPCSFGGVSVITPGTNTSNQVAVLYQGVNCTE	99.2	3.7	60.9	0
3	G	644	N644+A1G0F	HVNNSYE	100	21.6	3	0
3	G	644	N644+A1G1F	HVNNSYE	100	21.6	4.1	0
3	G	644	N644+A1S1F	HVNNSYE	100	21.6	5.8	0
3	G	644	N644+A2G0F	HVNNSYE	100	26.6	2	0
3	G	644	N644+A2G1F	HVNNSYE	100	26.9	10	0
3	G	644	N644+A2G2F	HVNNSYE	100	26.2	16.2	0
3	G	644	N644+A2S1G0F	HVNNSYE	100	26.5	9.5	0
3	G	644	N644+A2S1G1F	HVNNSYE	100	33	31.6	0
3	G	644	N644+A2S2F	HVNNSYE	100	21.6	7.9	0
3	G	644	N644+A3G3F	HVNNSYE	100	21.6	1	0
3	G	644	N644+A3S1G2F	HVNNSYE	100	21.6	2.5	0
3	G	644	N644+A3S2G1F	HVNNSYE	100	21.6	1.2	0
3	G	644	N644+A4S2G2F	HVNNSYE	100	21.6	1.1	0
3	G	644	N644+M5	HVNNSYE	100	21.6	1.1	0
3	G	644	N644+Unglycosylated	HVNNSYE	100	32.9	3.5	3.5
3	G	696+704	~N704+A4S2Ga1G0F	NSVAYSNNSIAIPTNFTISVTTE	96.1	1.2	100	100
3	G	788	N788+A1S1	FGGFNFSQILPDPSKPSKRSPIED	100	47.6	0.7	0
3	G	788	N788+A1S1M4	FGGFNFSQILPDPSKPSKRSPIED; FGGFNFSQILPDPSKPSKRSPIE	100	72.3	1.9	0
3	G	788	N788+A1S1M5	FGGFNFSQILPDPSKPSKRSPIED	100	47.6	2.1	0
3	G	788	N788+A2S1G1	FGGFNFSQILPDPSKPSKRSPIED	100	47.6	0.8	0
3	G	788	N788+A2S1G1F	FGGFNFSQILPDPSKPSKRSPIED	100	47.6	0.6	0
3	G	788	N788+M3	FGGFNFSQILPDPSKPSKRSPIED	100	47.6	1	0
3	G	788	N788+M4	FGGFNFSQILPDPSKPSKRSPIED	100	47.6	0.7	0
3	G	788	N788+M5	FGGFNFSQILPDPSKPSKRSPIED; FGGFNFSQILPDPSKPSKRSPIE; FGGFNFSQILPDPSKPSKRSPIEDLLFNKVTLAD	100	95.1	58.8	0.1
3	G	788	N788+M6	FGGFNFSQILPDPSKPSKRSPIED; FGGFNFSQILPDPSKPSKRSPIE; FGGFNFSQILPDPSKPSKRSPIEDLLFNKVTLAD	100	92.2	10.4	0
3	G	788	N788+M7	FGGFNFSQILPDPSKPSKRSPIED; FGGFNFSQILPDPSKPSKRSPIE; FGGFNFSQILPDPSKPSKRSPIEDLLFNKVTLAD	100	92.2	23.1	0.1
3	G	788	N788+M8	FGGFNFSQILPDPSKPSKRSPIED; FGGFNFSQILPDPSKPSKRSPIEDLLFNKVTLAD	100	67.5	3.6	0
3	G	1061	N1061+A1G0	KNFTTAPAICHD	100	109.9	1.9	0
3	G	1061	N1061+A1G0F	KNFTTAPAICHD	100	109.9	0.9	0
3	G	1061	N1061+A1G1	KNFTTAPAICHD	100	109.9	2.3	0
3	G	1061	N1061+A1G1F	KNFTTAPAICHD	100	109.9	1.8	0
3	G	1061	N1061+A1G1M4	KNFTTAPAICHD	100	109.9	1.7	0
3	G	1061	N1061+A1G1M4F	KNFTTAPAICHD	100	109.9	0.5	0
3	G	1061	N1061+A1G1M5	KNFTTAPAICHD	100	109.9	1.7	0
3	G	1061	N1061+A1S1	KNFTTAPAICHD	100	109.9	1.9	0
3	G	1061	N1061+A1S1F	KNFTTAPAICHD	100	109.9	2	0
3	G	1061	N1061+A1S1M4	KNFTTAPAICHD	100	109.9	1.4	0
3	G	1061	N1061+A1S1M4F	KNFTTAPAICHD	100	109.9	0.5	0
3	G	1061	N1061+A1S1M5	KNFTTAPAICHD	100	109.9	1.1	0
3	G	1061	N1061+A2G0	KNFTTAPAICHD	100	109.9	0.7	0
3	G	1061	N1061+A2G0F	KNFTTAPAICHD	100	109.9	0.8	0
3	G	1061	N1061+A2G1	KNFTTAPAICHD	100	109.9	1.9	0
3	G	1061	N1061+A2G1F	KNFTTAPAICHD	100	109.9	2.1	0
3	G	1061	N1061+A2G2	KNFTTAPAICHD	100	109.9	2.8	0
3	G	1061	N1061+A2G2F	KNFTTAPAICHD	100	109.9	3.9	0
3	G	1061	N1061+A2S1G0	KNFTTAPAICHD	100	109.9	0.9	0
3	G	1061	N1061+A2S1G0F	KNFTTAPAICHD	100	109.9	1.2	0
3	G	1061	N1061+A2S1G1	KNFTTAPAICHD	100	109.9	2.9	0
3	G	1061	N1061+A2S1G1F	KNFTTAPAICHD	100	109.9	3.4	0
3	G	1061	N1061+A2S2	KNFTTAPAICHD	99.9	109.9	0.3	0
3	G	1061	N1061+A2S2F	KNFTTAPAICHD	100	109.9	0.5	0
3	G	1061	N1061+A3G2	KNFTTAPAICHD	100	109.9	0.2	0
3	G	1061	N1061+A3G2F	KNFTTAPAICHD	100	109.9	0.4	0
3	G	1061	N1061+A3G3	KNFTTAPAICHD	100	109.9	0.3	0
3	G	1061	N1061+A3G3F	KNFTTAPAICHD	100	109.9	0.5	0
3	G	1061	N1061+M3	KNFTTAPAICHD	100	109.9	1	0
3	G	1061	N1061+M4	KNFTTAPAICHD	100	109.9	2.6	0
3	G	1061	N1061+M5	KNFTTAPAICHD	100	109.9	51.5	0
3	G	1061	N1061+M6	KNFTTAPAICHD	100	109.9	3	0
3	G	1061	N1061+M7	KNFTTAPAICHD	100	109.9	0.2	0
3	G	1061	N1061+Unglycosylated	KNFTTAPAICHD	100	146.2	1.6	1.5
3	G	1085	N1085+A1G0	GVFVSNGTHWFVTQRNFYEPQIITTD; GVFVSNGTHWFVTQRNFYE	100	112.6	2.5	0
3	G	1085	N1085+A1G0M5	GVFVSNGTHWFVTQRNFYEPQIITTD; GVFVSNGTHWFVTQRNFYE	100	112.5	4.3	0
3	G	1085	N1085+A1G1	GVFVSNGTHWFVTQRNFYE; GVFVSNGTHWFVTQRNFYEPQIITTD	100	112.5	4.9	0
3	G	1085	N1085+A1G1M5	GVFVSNGTHWFVTQRNFYEPQIITTD; GVFVSNGTHWFVTQRNFYE	100	112.5	9.4	0
3	G	1085	N1085+A1S1	GVFVSNGTHWFVTQRNFYE	100	57.4	4.6	0
3	G	1085	N1085+A1S1M4	GVFVSNGTHWFVTQRNFYEPQIITTD; GVFVSNGTHWFVTQRNFYE	100	121.3	2.4	0
3	G	1085	N1085+A1S1M5	GVFVSNGTHWFVTQRNFYEPQIITTD; GVFVSNGTHWFVTQRNFYE	100	121.3	8.1	0
3	G	1085	N1085+A2G1	GVFVSNGTHWFVTQRNFYE	100	66	2.6	0
3	G	1085	N1085+A2G2	GVFVSNGTHWFVTQRNFYE; GVFVSNGTHWFVTQRNFYEPQIITTD	100	122.3	12	0.1
3	G	1085	N1085+A2S1G0	GVFVSNGTHWFVTQRNFYE	100	66.7	3.7	0
3	G	1085	N1085+A2S1G1	GVFVSNGTHWFVTQRNFYE	100	67	16.7	0
3	G	1085	N1085+A2S1G1F	GVFVSNGTHWFVTQRNFYE	100	66.5	2.8	0
3	G	1085	N1085+A3G3	GVFVSNGTHWFVTQRNFYEPQIITTD	100	55	5.6	0
3	G	1085	N1085+A3S1G1	GVFVSNGTHWFVTQRNFYEPQIITTD	100	48.6	1.4	0
3	G	1085	N1085+A3S1G2	GVFVSNGTHWFVTQRNFYE; GVFVSNGTHWFVTQRNFYEPQIITTD	100	114.2	3.9	0
3	G	1085	N1085+A3S2G1	GVFVSNGTHWFVTQRNFYEPQIITTD; GVFVSNGTHWFVTQRNFYE	100	120.4	2.6	0
3	G	1085	N1085+M5	GVFVSNGTHWFVTQRNFYEPQIITTD; GVFVSNGTHWFVTQRNFYE	100	112.7	19.7	0
3	G	1085	N1085+M6	GVFVSNGTHWFVTQRNFYE	100	57.4	3	0
3	G	1085	N1085+M7	GVFVSNGTHWFVTQRNFYEPQIITTD; GVFVSNGTHWFVTQRNFYE	100	112.6	7.9	0
3	G	1121	N1121+A1G0	NTFVSGNCDVVIGIVNNTVYDPLQPE; VVIGIVNNTVYDPLQPE	100	101.3	2.9	0.1
3	G	1121	N1121+A1G0F	VVIGIVNNTVYDPLQPE; NTFVSGNCDVVIGIVNNTVYDPLQPE	100	83	1.6	0
3	G	1121	N1121+A1G1	NTFVSGNCDVVIGIVNNTVYDPLQPE; VVIGIVNNTVYDPLQPE	100	97.6	3.5	0.2
3	G	1121	N1121+A1G1F	NTFVSGNCDVVIGIVNNTVYDPLQPE; VVIGIVNNTVYDPLQPE	100	101.4	2.8	0.1
3	G	1121	N1121+A1G1M4	NTFVSGNCDVVIGIVNNTVYDPLQPE; VVIGIVNNTVYDPLQPE	100	97.6	2.8	0.1
3	G	1121	N1121+A1G1M5	NTFVSGNCDVVIGIVNNTVYDPLQPE; VVIGIVNNTVYDPLQPE	100	97.5	1.8	0.1
3	G	1121	N1121+A1S1	NTFVSGNCDVVIGIVNNTVYDPLQPE; VVIGIVNNTVYDPLQPE	100	97.7	1.5	0.1
3	G	1121	N1121+A1S1F	NTFVSGNCDVVIGIVNNTVYDPLQPE; VVIGIVNNTVYDPLQPE	100	97.8	1.7	0.1
3	G	1121	N1121+A1S1M4	NTFVSGNCDVVIGIVNNTVYDPLQPE; VVIGIVNNTVYDPLQPE	100	97.5	1.5	0.1
3	G	1121	N1121+A1S1M5	NTFVSGNCDVVIGIVNNTVYDPLQPE	100	45.9	0.9	0.1
3	G	1121	N1121+A2G0	NTFVSGNCDVVIGIVNNTVYDPLQPE; VVIGIVNNTVYDPLQPE	100	97.5	1.8	0.2
3	G	1121	N1121+A2G0F	NTFVSGNCDVVIGIVNNTVYDPLQPE; VVIGIVNNTVYDPLQPE	100	97.3	4.4	0.1
3	G	1121	N1121+A2G1	NTFVSGNCDVVIGIVNNTVYDPLQPE; VVIGIVNNTVYDPLQPE	100	97.3	4.5	0.2
3	G	1121	N1121+A2G1F	NTFVSGNCDVVIGIVNNTVYDPLQPE; VVIGIVNNTVYDPLQPE	100	97.2	11.2	0.4
3	G	1121	N1121+A2G2	NTFVSGNCDVVIGIVNNTVYDPLQPE; VVIGIVNNTVYDPLQPE	100	97.3	2.3	0.1
3	G	1121	N1121+A2G2F	NTFVSGNCDVVIGIVNNTVYDPLQPE; VVIGIVNNTVYDPLQPE	100	101	7.1	0.2
3	G	1121	N1121+A2S1G0	NTFVSGNCDVVIGIVNNTVYDPLQPE; VVIGIVNNTVYDPLQPE	100	97.4	2.6	0.2
3	G	1121	N1121+A2S1G0F	NTFVSGNCDVVIGIVNNTVYDPLQPE; VVIGIVNNTVYDPLQPE	100	97.2	6.4	0.3
3	G	1121	N1121+A2S1G1	NTFVSGNCDVVIGIVNNTVYDPLQPE; VVIGIVNNTVYDPLQPE	100	97.1	2.2	0.1
3	G	1121	N1121+A2S1G1F	NTFVSGNCDVVIGIVNNTVYDPLQPE; VVIGIVNNTVYDPLQPE	100	101.3	8.9	0.4
3	G	1121	N1121+A3G2F	NTFVSGNCDVVIGIVNNTVYDPLQPE	100	45.9	1.1	0
3	G	1121	N1121+A3G3F	NTFVSGNCDVVIGIVNNTVYDPLQPE	100	45.9	0.8	0
3	G	1121	N1121+A3S1G2F	NTFVSGNCDVVIGIVNNTVYDPLQPE	100	45.9	1.1	0.1
3	G	1121	N1121+A4G1	NTFVSGNCDVVIGIVNNTVYDPLQPELDSFKEE	100	25.5	3.6	0
3	G	1121	N1121+A4G2	NTFVSGNCDVVIGIVNNTVYDPLQPELDSFKEE	100	25.5	11.6	0
3	G	1121	N1121+A4Ga1G1	NTFVSGNCDVVIGIVNNTVYDPLQPELDSFKEE	100	25.9	61.8	0.2
3	G	1121	N1121+A4Ga1G2	NTFVSGNCDVVIGIVNNTVYDPLQPELDSFKEE	100	25.5	13.5	0
3	G	1121	N1121+A4Ga2G1	NTFVSGNCDVVIGIVNNTVYDPLQPELDSFKEE	100	25.5	7	0
3	G	1121	N1121+M4	NTFVSGNCDVVIGIVNNTVYDPLQPE; VVIGIVNNTVYDPLQPE	100	97.2	1.8	0.1
3	G	1121	N1121+M5	NTFVSGNCDVVIGIVNNTVYDPLQPE; VVIGIVNNTVYDPLQPE	100	101	12.8	0.6
3	G	1121	N1121+M7	NTFVSGNCDVVIGIVNNTVYDPLQPE	100	60.3	0.8	0.1
3	G	1121	N1121+Unglycosylated	VVIGIVNNTVYDPLQPE; NTFVSGNCDVVIGIVNNTVYDPLQPE	100	66.5	5.3	7.5
3	G	1145	N1145+A2G2F	LDKYFKNHTSPDVD	100	18.7	3.6	0
3	G	1145	N1145+A2G2M5	SFKEELDKYFKNHTSPD	100	1.1	49.1	NaN
3	G	1145	N1145+A2S1G1F	LDKYFKNHTSPDVD	100	18.7	6.1	0
3	G	1145	N1145+A2S1G1M5	SFKEELDKYFKNHTSPD	100	1.1	50.9	NaN
3	G	1145	N1145+A2Sg1S1	SFKEELDKYFKNHTSPDVD	99.9	2.6	10.4	0
3	G	1145	N1145+A3Sg1G0	SFKEELDKYFKNHTSPDVD	100	2.6	7.8	0
3	G	1145	N1145+A3Sg1S1G0	SFKEELDKYFKNHTSPDVD	100	2.6	30.3	54.3
3	G	1145	N1145+A3Sg1S2	SFKEELDKYFKNHTSPDVD	100	3.9	44.7	0
3	G	1145	N1145+A4G4F	KYFKNHTSPDVD; LDKYFKNHTSPDVD	100	22.9	22.1	0
3	G	1145	N1145+A4S1G3F	LDKYFKNHTSPDVD	100	18.7	26.2	0
3	G	1145	N1145+A4S2G2F	KYFKNHTSPDVD	99.8	4.2	15.3	0
3	G	1145	N1145+A4S4F	KYFKNHTSPDVD	99.8	4.2	27.3	0
3	G	1145	N1145+A4Sg1S3	SFKEELDKYFKNHTSPDVD	100	4.3	6.7	45.7
3	G	1145	N1145+A4Sg2S2	LDKYFKNHTSPDVD	100	18.7	9.1	0
3	G	1145	N1145+Unglycosylated	LDKYFKNHTSPDVD; KYFKNHTSPDVD	100	29.3	22.2	3.8
3	G	1181	N1181+A2S2F	VAKNLNE	99.2	28.4	1.4	0
3	G	1181	N1181+A3S3F	VAKNLNE	99.2	28.4	1	0
3	G	1181	N1181+Unglycosylated	VAKNLNE	100	28.4	97.3	45.4
Note1: % intact GP display the abundance of each site-specific glycan in the undeglycosylated sample as a percentage; % deN GP display the percentage. abundance of each site-specific glycan in the corepsonding deglycosylated sample.
Note2: According to the Instruction of Biopharma finder the confidence score cretiria was set as ≥90.
Note3: In the “Protease” column, “T” represents trypsin and “G” represents GluC.

## Sheet: Table S2
Table S2 Identified glycopeptide list for three lots de-N-glycosylated mass spectrometry data by pGlyco3
Lot NO.	Protease	RT/s	Precusor	Charge	Peptide	Glycan	Site	Score
Lot 1	Trypsin	1673.57	883.369	3	JFTTAPAICHDGK	5 2 0 0	1063	99.6
Lot 1	Trypsin	1725.88	1048.09	3	JFTTAPAICHDGK	5 3 0 1	1063	21.8
Lot 1	Trypsin	1740.48	994.076	3	JFTTAPAICHDGK	4 3 0 1	1064	28.4
Lot 1	Trypsin	1680.85	1324.55	2	JFTTAPAICHDGK	5 2 0 0	1063	48
Lot 1	Trypsin	1712.43	1102.11	3	JFTTAPAICHDGK	6 3 0 1	1063	23
Lot 1	Trypsin	1679.18	883.369	3	JFTTAPAICHDGK	5 2 0 0	1063	81.9
Lot 1	Trypsin	1671.15	1018.75	3	JFTTAPAICHDGK	5 4 0 0	1063	10.8
Lot 1	Trypsin	1674.93	1324.55	2	JFTTAPAICHDGK	5 2 0 0	1063	47.9
Lot 1	Trypsin	1662.07	883.369	3	JFTTAPAICHDGK	5 2 0 0	1063	70.1
Lot 1	Trypsin	1685.8	883.368	3	JFTTAPAICHDGK	5 2 0 0	1064	71.2
Lot 1	Trypsin	1663.58	1324.55	2	JFTTAPAICHDGK	5 2 0 0	1063	35
Lot 1	Trypsin	1732	1048.09	3	JFTTAPAICHDGK	5 3 0 1	1063	34.7
Lot 1	Trypsin	1691.19	897.044	3	JFTTAPAICHDGK	4 3 0 0	1063	34.5
Lot 1	Trypsin	1702.82	775.333	3	JFTTAPAICHDGK	3 2 0 0	1064	33.5
Lot 1	Trypsin	1668.16	1005.08	3	JFTTAPAICHDGK	6 3 0 0	1064	32.5
Lot 1	Trypsin	1700.1	843.026	3	JFTTAPAICHDGK	3 3 0 0	1063	39.6
Lot 1	Trypsin	1669.16	1324.55	2	JFTTAPAICHDGK	5 2 0 0	1064	59.1
Lot 1	Trypsin	1747.58	994.076	3	JFTTAPAICHDGK	4 3 0 1	1063	31
Lot 1	Trypsin	1667.65	883.369	3	JFTTAPAICHDGK	5 2 0 0	1063	103
Lot 1	Trypsin	1661.56	1005.08	3	JFTTAPAICHDGK	6 3 0 0	1063	35.7
Lot 1	Trypsin	1753.4	994.076	3	JFTTAPAICHDGK	4 3 0 1	1063	21.2
Lot 1	Trypsin	1683.77	951.06	3	JFTTAPAICHDGK	5 3 0 0	1063	28.6
Lot 1	Trypsin	1673.13	951.06	3	JFTTAPAICHDGK	5 3 0 0	1063	31.5
Lot 1	Trypsin	1709.47	775.333	3	JFTTAPAICHDGK	3 2 0 0	1063	45.6
Lot 1	Trypsin	1661.81	937.386	3	JFTTAPAICHDGK	6 2 0 0	1063	33
Lot 1	Trypsin	1698.92	897.044	3	JFTTAPAICHDGK	4 3 0 0	1063	38.5
Lot 1	Trypsin	1693.76	843.026	3	JFTTAPAICHDGK	3 3 0 0	1063	40
Lot 1	Trypsin	1660.67	1018.75	3	JFTTAPAICHDGK	5 4 0 0	1063	8.4
Lot 3	Trypsin	1654.33	1005.08	3	JFTTAPAICHDGK	6 3 0 0	1064	24.9
Lot 3	Trypsin	1673.31	1324.55	2	JFTTAPAICHDGK	5 2 0 0	1063	52.4
Lot 3	Trypsin	1710.86	1102.11	3	JFTTAPAICHDGK	6 3 0 1	1063	18.7
Lot 3	Trypsin	1741.35	994.077	3	JFTTAPAICHDGK	4 3 0 1	1064	29
Lot 3	Trypsin	1734.59	1048.09	3	JFTTAPAICHDGK	5 3 0 1	1063	21.7
Lot 3	Trypsin	1667.69	1324.55	2	JFTTAPAICHDGK	5 2 0 0	1064	46.6
Lot 3	Trypsin	1677.17	883.369	3	JFTTAPAICHDGK	5 2 0 0	1064	74.4
Lot 3	Trypsin	1691.64	897.044	3	JFTTAPAICHDGK	4 3 0 0	1063	36.4
Lot 3	Trypsin	1671.55	951.06	3	JFTTAPAICHDGK	5 3 0 0	1063	23.9
Lot 3	Trypsin	1699.61	843.026	3	JFTTAPAICHDGK	3 3 0 0	1064	29.5
Lot 3	Trypsin	1695.55	883.368	3	JFTTAPAICHDGK	5 2 0 0	1064	38.7
Lot 3	Trypsin	1716.02	1115.79	3	JFTTAPAICHDGK	5 4 0 1	1063	9.5
Lot 3	Trypsin	1660.39	1018.76	3	JFTTAPAICHDGK	5 4 0 0	1063	12.3
Lot 3	Trypsin	1670.56	883.369	3	JFTTAPAICHDGK	5 2 0 0	1063	91
Lot 3	Trypsin	1679.96	1324.55	2	JFTTAPAICHDGK	5 2 0 0	1063	26.5
Lot 3	Trypsin	1677.89	951.06	3	JFTTAPAICHDGK	5 3 0 0	1063	23.9
Lot 3	Trypsin	1698.41	897.044	3	JFTTAPAICHDGK	4 3 0 0	1064	27.3
Lot 3	Trypsin	1660.91	1324.55	2	JFTTAPAICHDGK	5 2 0 0	1064	27.2
Lot 3	Trypsin	1728.37	1048.09	3	JFTTAPAICHDGK	5 3 0 1	1064	37
Lot 3	Trypsin	1748.4	994.077	3	JFTTAPAICHDGK	4 3 0 1	1063	26.1
Lot 3	Trypsin	1693.06	843.026	3	JFTTAPAICHDGK	3 3 0 0	1064	40.3
Lot 3	Trypsin	1685.09	883.368	3	JFTTAPAICHDGK	5 2 0 0	1063	54.8
Lot 3	Trypsin	1662.03	1005.08	3	JFTTAPAICHDGK	6 3 0 0	1063	36.5
Lot 3	Trypsin	1708.96	775.334	3	JFTTAPAICHDGK	3 2 0 0	1063	25
Lot 3	Trypsin	1664.53	883.369	3	JFTTAPAICHDGK	5 2 0 0	1063	106.3
Lot 2	Trypsin	1712.02	1115.79	3	JFTTAPAICHDGK	5 4 0 1	1063	10.2
Lot 2	Trypsin	1686.32	897.044	3	JFTTAPAICHDGK	4 3 0 0	1063	26.4
Lot 2	Trypsin	1662.77	1018.75	3	JFTTAPAICHDGK	5 4 0 0	1063	13.6
Lot 2	Trypsin	1721.88	1048.09	3	JFTTAPAICHDGK	5 3 0 1	1063	21.6
Lot 2	Trypsin	1675.66	883.369	3	JFTTAPAICHDGK	5 2 0 0	1064	66.4
Lot 2	Trypsin	1652.45	1005.08	3	JFTTAPAICHDGK	6 3 0 0	1063	10.8
Lot 2	Trypsin	1741.84	994.077	3	JFTTAPAICHDGK	4 3 0 1	1063	43
Lot 2	Trypsin	1671.54	1324.55	2	JFTTAPAICHDGK	5 2 0 0	1063	59.2
Lot 2	Trypsin	1699.18	775.333	3	JFTTAPAICHDGK	3 2 0 0	1063	40.1
Lot 2	Trypsin	1657.35	883.37	3	JFTTAPAICHDGK	5 2 0 0	1063	52.3
Lot 2	Trypsin	1696.7	843.026	3	JFTTAPAICHDGK	3 3 0 0	1064	30.2
Lot 2	Trypsin	1714.68	1102.11	3	JFTTAPAICHDGK	6 3 0 1	1063	16.5
Lot 2	Trypsin	1658.35	1005.08	3	JFTTAPAICHDGK	6 3 0 0	1063	31.8
Lot 2	Trypsin	1668.19	951.06	3	JFTTAPAICHDGK	5 3 0 0	1063	13.1
Lot 2	Trypsin	1674.93	951.06	3	JFTTAPAICHDGK	5 3 0 0	1064	32.6
Lot 2	Trypsin	1688.74	883.368	3	JFTTAPAICHDGK	5 2 0 0	1063	46.5
Lot 2	Trypsin	1692.35	897.044	3	JFTTAPAICHDGK	4 3 0 0	1063	32.3
Lot 2	Trypsin	1728.38	1048.09	3	JFTTAPAICHDGK	5 3 0 1	1064	21.7
Lot 2	Trypsin	1660.63	951.061	3	JFTTAPAICHDGK	5 3 0 0	1063	6.1
Lot 2	Trypsin	1678.88	1324.55	2	JFTTAPAICHDGK	5 2 0 0	1064	20.9
Lot 2	Trypsin	1665.69	1324.55	2	JFTTAPAICHDGK	5 2 0 0	1064	59.1
Lot 2	Trypsin	1664.71	1005.08	3	JFTTAPAICHDGK	6 3 0 0	1064	26.1
Lot 2	Trypsin	1735.37	994.077	3	JFTTAPAICHDGK	4 3 0 1	1064	38.4
Lot 2	Trypsin	1706.4	1102.11	3	JFTTAPAICHDGK	6 3 0 1	1063	16.4
Lot 2	Trypsin	1669.97	883.369	3	JFTTAPAICHDGK	5 2 0 0	1063	95.3
Lot 2	Trypsin	1689.99	843.026	3	JFTTAPAICHDGK	3 3 0 0	1063	31.2
Lot 2	Trypsin	1664.28	883.369	3	JFTTAPAICHDGK	5 2 0 0	1063	112.8
Lot 2	Trypsin	1682.39	883.368	3	JFTTAPAICHDGK	5 2 0 0	1063	64.6
Lot 2	Trypsin	1659.12	1324.55	2	JFTTAPAICHDGK	5 2 0 0	1063	26.2
Lot 2	Trypsin	1706.14	775.333	3	JFTTAPAICHDGK	3 2 0 0	1063	39
Lot 1	GluC	762.678	858.346	2	JGTITD	3 3 0 0	271	20
Lot 1	GluC	815.714	1040.91	2	JGTITD	4 4 0 0	271	29.3
Lot 1	GluC	768.65	858.346	2	JGTITD	3 3 0 0	271	34
Lot 1	GluC	775.09	939.373	2	JGTITD	4 3 0 0	271	24.5
Lot 1	GluC	806.505	959.886	2	JGTITD	3 4 0 0	271	20.2
Lot 1	GluC	781.837	939.373	2	JGTITD	4 3 0 0	271	31.8
Lot 1	GluC	898.558	894.348	2	JGTITD	2 2 1 1	271	7.7
Lot 1	GluC	777.358	1020.4	2	JGTITD	5 3 0 0	271	25.2
Lot 3	GluC	778.513	939.373	2	JGTITD	4 3 0 0	271	36.2
Lot 3	GluC	804.199	1040.91	2	JGTITD	4 4 0 0	271	29.7
Lot 3	GluC	768.207	1020.4	2	JGTITD	5 3 0 0	271	29.3
Lot 2	GluC	773.273	939.373	2	JGTITD	4 3 0 0	271	25.1

## Sheet: Table S3
Table S3 Identified N-glycan with Peak Area Higher Than 0.5% of the variant-design Spike protein from all 3 lots
Retention Time/min	%Area of Lot 1	%Area of Lot 2	%Area of Lot 3	RSD of 3 Lots	Monoisotope	Charge	Glycan	Derivatization
10.13	1.04	1.14	1.14	0.0425968	1234.48	1		2AB
12.04	0.46	0.49	0.56	0.0832437	1380.54	1		2AB
12.41	0.48	0.4	0.26	0.239266	1437.56	1		2AB
14.12	1.26	1.32	1.43	0.0526651	1396.54	1		2AB
14.48	0.91	0.83	1.2	0.162199	1583.62	1		2AB
15.51	9.73	10.34	9.86	0.0262953	1355.51	1		2AB
16.25	1.15	1.33	1.5	0.107718	1542.59	1		2AB
16.65	0.71	0.81	0.76	0.0537169	1599.62	1		2AB
17.88	1.5	1.53	1.68	0.0501529	1558.59	1		2AB
18.69	2.44	2.46	2.62	0.0321358	1867.63	1		2AB
					1745.67	1		2AB
19.69	4.52	4.05	4.06	0.0520763	1517.56	1		2AB
20.39	1.94	2.06	2.01	0.0245671	1761.67	1		2AB
20.87	1.3	1.47	1.76	0.12577	1833.69	1		2AB
21.32	0.94	1.1	0.83	0.115877	1237.46	1		reduced end
22.24	4.45	4.58	4.58	0.0135083	954.36	2		2AB
22.78	3.42	3.33	4.16	0.102256	1018.89	2		2AB
23.87	3.99	3.54	3.54	0.0574884	1679.61	1		2AB
24.31	2.4	2.58	2.62	0.0377703	1026.88	2		2AB
25.98	7.99	8.34	7.79	0.0282715	1099.91	2		2AB
27.07*	1.63	1.17	1.07	0.189037	1236.47	1	-	-
27.6	1.19	0.83	0.94	0.152664	1841.67	1		2AB
28.27	0.88	0.98	1.04	0.0682724	1172.43	2		2AB
					1136.93	2		2AB
29.45	4	4.43	4.8	0.074128	1245.46	2		2AB
30.47	2.14	2.19	1.64	0.124788	2003.72	1		2AB
31.14	1.11	1.21	1.45	0.113533	1282.48	2		2AB
33.69	1.35	1.8	1.57	0.116776	1428.03	2		2AB
36.55	0.69	0.78	1.39	0.32617	1573.58	2		2AB
37.37	1.26	1.64	1.29	0.123507	1610.59	2		2AB
39.67	1.82	1.75	1.93	0.0404111	1756.14	2		2AB
41.84	1.49	1.37	1.69	0.0870285	1901.69	2		2AB
